# Supplementary material for: Revealing the aging process of solid electrolyte interphase on SiOx anode
Source: Nat Commun. 2023 Sep 28;14:6048. doi: 10.1038/s41467-023-41867-6 (PMC10539371; doi:10.1038/s41467-023-41867-6)
Supplement: Supplementary file 5 — Source Data [file 41467_2023_41867_MOESM5_ESM.xlsx]

## Sheet: Figure 1a
Source data of Figure 1a
Cycle number	Specific capacity	Error bar
1	1174.76	15.4955
25	1160.95	26.3502
50	1170.36	45.0072
75	1176.46	66.2344
100	1132.3	59.0402
125	1079.72	65.4505
150	1019.28	70.9141
175	956.52	76.157
200	877.999	71.6613
225	799.178	79.0434
250	735.342	88.3564
275	654.952	101.307
300	609.427	102.115

## Sheet: Figure 1b
Source data of Figure 1b
U10-X	U10-Y	U50-X	U50-Y	U100-X	U100-Y	U200-X	U200-Y	U300-X	U300-Y	L10-X	L10-Y	L50-X	L50-Y	L100-X	L100-Y	L200-X	L200-Y	L300-X	L300-Y
0.1385	0.18516	0.1112	0.1076	0.1209	0.09506	0.1243	0.0946	0.1277	0.02064	0.7595	0	0.6628	0	0.606	0	0.5688	0	0.5729	0
0.1546	0.24564	0.1419	0.1704	0.155	0.15752	0.1618	0.14895	0.1689	0.09622	0.5977	-0.03085	0.4885	-0.03157	0.4256	-0.05884	0.3816	-0.02846	0.3633	-0.02586
0.1661	0.30607	0.1578	0.23376	0.1723	0.22055	0.181	0.20441	0.1906	0.16915	0.4932	-0.04365	0.407	-0.05812	0.3456	-0.12395	0.3004	-0.06711	0.2746	-0.07594
0.1757	0.36643	0.1695	0.29766	0.1847	0.28414	0.195	0.26097	0.2064	0.23942	0.4361	-0.07782	0.3652	-0.08719	0.3053	-0.22638	0.2663	-0.17724	0.2467	-0.26707
0.1844	0.42673	0.1788	0.36212	0.1943	0.3483	0.2055	0.31864	0.2191	0.30703	0.4036	-0.12285	0.3388	-0.12269	0.2824	-0.34037	0.2539	-0.38992	0.239	-0.47524
0.1912	0.48697	0.1869	0.42713	0.2024	0.41302	0.2145	0.37741	0.2294	0.37199	0.3816	-0.16432	0.3196	-0.17181	0.2694	-0.46079	0.2477	-0.71373	0.234	-0.58661
0.1974	0.54716	0.1937	0.49269	0.2098	0.47831	0.2225	0.4373	0.2384	0.43429	0.3639	-0.20145	0.305	-0.25595	0.2619	-0.59063	0.2439	-0.85505	0.23	-0.69534
0.203	0.60728	0.1996	0.5588	0.216	0.54416	0.2291	0.49829	0.2458	0.49394	0.3493	-0.2447	0.2935	-0.35382	0.2573	-0.73343	0.2408	-0.98439	0.2263	-0.798
0.2083	0.66734	0.2052	0.62547	0.2213	0.61058	0.2353	0.56038	0.2526	0.55093	0.3373	-0.28635	0.2849	-0.4606	0.2535	-0.91674	0.2377	-1.10176	0.2225	-0.89427
0.2129	0.72734	0.2105	0.69268	0.2266	0.67755	0.2408	0.62359	0.2585	0.60527	0.3267	-0.31006	0.2783	-0.60318	0.2508	-1.12176	0.2349	-1.20716	0.2194	-0.97331
0.2173	0.78728	0.2148	0.76045	0.2315	0.7451	0.2452	0.6879	0.2638	0.65695	0.3165	-0.34327	0.2734	-0.75231	0.2483	-1.3057	0.2328	-1.30058	0.216	-1.04121
0.221	0.85024	0.2188	0.83628	0.2356	0.81499	0.2498	0.76256	0.2684	0.71903	0.3078	-0.38423	0.269	-0.93274	0.2458	-1.47291	0.2303	-1.38203	0.2132	-1.08695
0.2247	0.91616	0.2225	0.89239	0.2393	0.88021	0.2539	0.83065	0.2728	0.77372	0.2997	-0.42598	0.2656	-1.16613	0.2439	-1.65228	0.2281	-1.45151	0.2105	-1.10985
0.2281	0.97519	0.2263	0.94976	0.243	0.95835	0.2576	0.89872	0.2765	0.81954	0.2926	-0.50017	0.2625	-1.40351	0.2421	-1.8268	0.226	-1.50901	0.207	-1.11115
0.2315	1.03478	0.2294	1.03469	0.2461	1.01979	0.261	0.96751	0.2805	0.8617	0.2867	-0.60209	0.2604	-1.59024	0.2399	-1.97166	0.2238	-1.55454	0.2043	-1.09669
0.2343	1.09041	0.2325	1.10961	0.2492	1.08286	0.2644	1.03177	0.2839	0.89866	0.2818	-0.68058	0.2585	-1.78315	0.2384	-2.06642	0.2216	-1.56449	0.2015	-1.08266
0.2371	1.14648	0.2353	1.18184	0.252	1.15732	0.2675	1.10283	0.2873	0.9255	0.2774	-0.78425	0.257	-1.97472	0.2368	-2.13322	0.2194	-1.56784	0.1981	-1.06954
0.2402	1.20289	0.2377	1.26384	0.2551	1.22246	0.2706	1.16475	0.2907	0.94608	0.2734	-0.89167	0.2551	-2.15221	0.2356	-2.20699	0.2176	-1.57118	0.1953	-1.05255
0.2427	1.25279	0.2405	1.33294	0.2573	1.30671	0.2734	1.21552	0.2945	0.95935	0.27	-1.00283	0.2539	-2.32934	0.2343	-2.2859	0.2154	-1.56791	0.1919	-1.02676
0.2452	1.29038	0.2427	1.41343	0.2597	1.39046	0.2759	1.26639	0.2976	0.96446	0.2669	-1.11775	0.2526	-2.50147	0.2328	-2.35405	0.2132	-1.55937	0.1888	-1.00018
0.2477	1.33405	0.2449	1.47771	0.2619	1.46028	0.278	1.31074	0.3007	0.96008	0.2641	-1.23641	0.2514	-2.63392	0.2312	-2.36729	0.2114	-1.55044	0.1857	-0.97196
0.2498	1.39406	0.2473	1.54023	0.2644	1.53243	0.2805	1.34576	0.3044	0.95009	0.2613	-1.35882	0.2504	-2.72923	0.23	-2.35913	0.2092	-1.52877	0.1819	-0.94423
0.2523	1.43079	0.2495	1.61016	0.2663	1.616	0.283	1.36727	0.3078	0.93591	0.2591	-1.48498	0.2492	-2.82597	0.2287	-2.35735	0.207	-1.49656	0.1788	-0.92669
0.2545	1.46502	0.2511	1.67732	0.2684	1.70809	0.2852	1.38588	0.3115	0.92047	0.2576	-1.61489	0.2477	-2.85299	0.2272	-2.34754	0.2049	-1.47261	0.1748	-0.90103
0.2566	1.50962	0.2529	1.77676	0.2706	1.77493	0.2876	1.39803	0.3146	0.9035	0.2554	-1.74855	0.2464	-2.87669	0.2256	-2.31468	0.2027	-1.44255	0.1714	-0.87656
0.2588	1.56714	0.2551	1.84955	0.2721	1.81393	0.2898	1.40233	0.3187	0.88569	0.2535	-1.88595	0.2455	-2.92029	0.2241	-2.25596	0.2002	-1.40438	0.1677	-0.8661
0.2607	1.64994	0.2566	1.90694	0.274	1.85855	0.292	1.39506	0.3221	0.86482	0.252	-2.05699	0.2442	-2.94958	0.2229	-2.19018	0.1981	-1.36674	0.164	-0.84766
0.2628	1.72329	0.2585	1.96975	0.2756	1.9013	0.2948	1.3741	0.3261	0.84301	0.2504	-2.22976	0.2433	-2.94524	0.2216	-2.15128	0.1956	-1.33652	0.1599	-0.83694
0.2647	1.78032	0.2601	2.0129	0.2771	1.93132	0.2969	1.35332	0.3298	0.81856	0.2489	-2.34306	0.2421	-2.89854	0.2201	-2.13225	0.1934	-1.30082	0.1562	-0.83412
0.2666	1.84566	0.2616	2.07351	0.279	1.95616	0.2994	1.32962	0.3342	0.79237	0.2473	-2.46649	0.2411	-2.88221	0.2182	-2.1045	0.1906	-1.25881	0.1522	-0.83436
0.2681	1.90318	0.2635	2.14782	0.2805	1.95624	0.3019	1.31374	0.3382	0.77382	0.2458	-2.68291	0.2396	-2.88861	0.2163	-2.07239	0.1878	-1.23357	0.1484	-0.8418
0.27	1.98225	0.2647	2.19854	0.2821	1.95496	0.3044	1.2991	0.3425	0.75446	0.2446	-2.83128	0.2387	-2.91088	0.2151	-2.02522	0.185	-1.21545	0.1444	-0.84455
0.2718	2.05306	0.2663	2.22689	0.2836	1.95742	0.3069	1.27081	0.3466	0.73112	0.2436	-2.96989	0.2374	-2.90444	0.2132	-1.9951	0.1826	-1.1877	0.1407	-0.85644
0.2731	2.10991	0.2675	2.26093	0.2855	1.93382	0.3093	1.2492	0.3512	0.7075	0.2427	-3.10915	0.2362	-2.87019	0.2117	-1.97651	0.1798	-1.15843	0.1367	-0.86953
0.2746	2.18192	0.269	2.30435	0.2876	1.89552	0.3121	1.22244	0.3555	0.68971	0.2418	-3.19915	0.2353	-2.84327	0.2098	-1.93239	0.177	-1.13874	0.1333	-0.8846
0.2759	2.21816	0.2709	2.31887	0.2892	1.87493	0.3146	1.19318	0.3608	0.67208	0.2408	-3.27624	0.234	-2.84436	0.208	-1.8815	0.1742	-1.11489	0.1295	-0.91345
0.2774	2.25975	0.2721	2.31947	0.2907	1.85175	0.3177	1.17938	0.3658	0.65182	0.2396	-3.34593	0.2328	-2.84877	0.2064	-1.85559	0.1714	-1.09539	0.1261	-0.94221
0.279	2.27981	0.2737	2.28177	0.2926	1.813	0.3202	1.15267	0.3704	0.63517	0.2387	-3.37796	0.2315	-2.8236	0.2049	-1.85341	0.168	-1.08348	0.123	-0.97548
0.2805	2.26931	0.2749	2.23273	0.2945	1.7807	0.323	1.12689	0.3757	0.6203	0.2374	-3.36267	0.2303	-2.81353	0.203	-1.84722	0.1652	-1.07391	0.1196	-1.01188
0.2818	2.24496	0.2762	2.22308	0.2963	1.74667	0.3261	1.10891	0.3813	0.60526	0.2368	-3.29353	0.2294	-2.78535	0.2015	-1.80576	0.1624	-1.06819	0.1165	-1.04217
0.2833	2.21302	0.2777	2.16981	0.2982	1.71464	0.3289	1.0833	0.3862	0.59002	0.2356	-3.16951	0.2281	-2.70545	0.1993	-1.75717	0.1593	-1.05651	0.1131	-1.07343
0.2845	2.17468	0.2793	2.12645	0.2997	1.68196	0.332	1.05649	0.3918	0.57548	0.2343	-3.03419	0.2269	-2.65567	0.1971	-1.74352	0.1562	-1.03692	0.1103	-1.11486
0.2864	2.11326	0.2808	2.10321	0.3022	1.66649	0.3351	1.0305	0.3977	0.56491	0.2334	-2.91674	0.2256	-2.63149	0.1956	-1.73516	0.1528	-1.03789	0.1075	-1.16711
0.2876	2.05798	0.2824	2.0835	0.3041	1.64926	0.3382	1.0102	0.4033	0.55976	0.2318	-2.80369	0.2247	-2.57541	0.1937	-1.71468	0.1497	-1.05084	0.1047	-1.21987
0.2895	2.02662	0.2839	2.05905	0.3059	1.60092	0.3419	0.98764	0.4092	0.55472	0.2309	-2.72203	0.2232	-2.54824	0.1915	-1.69145	0.1469	-1.05697	0.1023	-1.26901
0.2911	2.00906	0.2858	1.98469	0.3081	1.56815	0.3447	0.96468	0.4151	0.54921	0.2297	-2.70016	0.2219	-2.50386	0.1897	-1.65296	0.1435	-1.07708	0.0998	-1.31526
0.2926	2.01408	0.2876	1.93593	0.3103	1.57186	0.3481	0.9384	0.4213	0.54406	0.2284	-2.61542	0.2204	-2.42692	0.1875	-1.62159	0.1407	-1.09592	0.0973	-1.36974
0.2948	2.02177	0.2895	1.89923	0.3125	1.55944	0.3518	0.91422	0.4268	0.54347	0.2269	-2.5061	0.2188	-2.3541	0.1857	-1.61393	0.1376	-1.10318	0.0951	-1.43722
0.2963	1.99953	0.2907	1.87415	0.3146	1.5264	0.3552	0.89735	0.433	0.54511	0.2256	-2.39351	0.2176	-2.28034	0.1835	-1.5912	0.1348	-1.12299	0.0926	-1.50878
0.2982	2.00289	0.2926	1.88268	0.3165	1.5078	0.359	0.87423	0.4389	0.54582	0.2241	-2.40688	0.2157	-2.24376	0.1816	-1.57336	0.132	-1.16416	0.0905	-1.56586
0.2997	2.01886	0.2945	1.86746	0.319	1.47857	0.3627	0.85297	0.4451	0.54974	0.2229	-2.53355	0.2145	-2.21525	0.1798	-1.55884	0.1292	-1.20109	0.0886	-1.62826
0.3013	2.06676	0.296	1.83302	0.3211	1.45837	0.3667	0.83612	0.451	0.55528	0.2216	-2.60254	0.2132	-2.15697	0.1773	-1.51122	0.1264	-1.23609	0.0868	-1.71158
0.3028	2.11817	0.2979	1.8065	0.323	1.43741	0.3704	0.8172	0.4563	0.5587	0.2204	-2.71627	0.2117	-2.08387	0.1754	-1.47273	0.1243	-1.26062	0.0849	-1.79427
0.3044	2.15571	0.2997	1.77228	0.3255	1.39964	0.3745	0.80153	0.4622	0.56231	0.2191	-2.85755	0.2101	-2.04488	0.1729	-1.45047	0.1212	-1.30109	0.083	-1.85259
0.3056	2.20477	0.3019	1.75129	0.3276	1.38433	0.3785	0.78189	0.4684	0.56443	0.2182	-3.0007	0.2083	-1.99307	0.1708	-1.40721	0.119	-1.36358	0.0812	-1.89674
0.3072	2.22161	0.3035	1.72968	0.3298	1.36776	0.3828	0.7688	0.4737	0.56402	0.217	-3.1452	0.2067	-1.93005	0.1683	-1.36636	0.1165	-1.39203	0.0796	-1.93817
0.3084	2.24516	0.3053	1.70667	0.3323	1.3341	0.3869	0.76357	0.4796	0.56031	0.2154	-3.23738	0.2052	-1.8865	0.1661	-1.33417	0.114	-1.42119	0.0781	-1.98946
0.3103	2.25117	0.3072	1.68162	0.3354	1.30162	0.3912	0.7512	0.4854	0.55503	0.2145	-3.30394	0.2036	-1.85022	0.1636	-1.30833	0.1119	-1.48024	0.0765	-2.07541
0.3118	2.23231	0.309	1.67935	0.3376	1.27276	0.3955	0.74217	0.491	0.54666	0.2136	-3.34823	0.2018	-1.85875	0.1609	-1.28769	0.11	-1.5524	0.075	-2.1536
0.3131	2.19459	0.3112	1.71263	0.3404	1.25249	0.3999	0.73553	0.4969	0.5326	0.2129	-3.3898	0.1999	-1.85987	0.1587	-1.26695	0.1078	-1.61093	0.0734	-2.21745
0.3146	2.15847	0.3134	1.73092	0.3435	1.2277	0.4042	0.72867	0.5031	0.51379	0.212	-3.4266	0.1981	-1.86337	0.1559	-1.27848	0.1057	-1.66045	0.0722	-2.29432
0.3159	2.12778	0.3152	1.76089	0.3459	1.19547	0.4086	0.72222	0.5093	0.49008	0.2111	-3.40046	0.1959	-1.90545	0.1531	-1.283	0.1038	-1.69253	0.0706	-2.37189
0.3177	2.07126	0.3171	1.79288	0.3484	1.18219	0.4132	0.72105	0.5158	0.46552	0.2101	-3.35222	0.194	-1.95478	0.1503	-1.2798	0.1019	-1.738	0.0691	-2.44026
0.3193	2.00346	0.319	1.80605	0.3512	1.1641	0.4175	0.72165	0.523	0.43772	0.2092	-3.27257	0.1922	-1.98438	0.1481	-1.29145	0.1004	-1.8151	0.0675	-2.49244
0.3208	1.96044	0.3205	1.80953	0.3537	1.14039	0.4222	0.72362	0.5307	0.4029	0.2077	-3.21489	0.1906	-1.99645	0.1453	-1.31174	0.0982	-1.91375	0.0663	-2.52664
0.3227	1.92174	0.3224	1.81487	0.3568	1.13088	0.4265	0.72649	0.5388	0.36674	0.2067	-3.16975	0.1894	-2.00152	0.1432	-1.33113	0.0964	-2.01327	0.0651	-2.5666
0.3242	1.88369	0.3239	1.82018	0.3596	1.1147	0.4312	0.7318	0.5481	0.32956	0.2055	-3.02432	0.1878	-2.02272	0.1407	-1.34285	0.0951	-2.08259	0.0641	-2.60802
0.3261	1.84394	0.3261	1.82051	0.3624	1.08492	0.4355	0.74105	0.5583	0.28961	0.2046	-2.83923	0.1866	-2.04374	0.1385	-1.35628	0.0936	-2.15444	0.0629	-2.64301
0.328	1.78093	0.3276	1.82197	0.3655	1.06191	0.4399	0.74759	0.5704	0.25116	0.2033	-2.70199	0.1847	-2.0367	0.136	-1.38617	0.092	-2.2057	0.0616	-2.67362
0.3298	1.74139	0.3292	1.80916	0.3686	1.04662	0.4442	0.75533	0.5843	0.22155	0.2024	-2.63401	0.1832	-2.01247	0.1339	-1.43146	0.0902	-2.27236	0.0604	-2.685
0.3314	1.70924	0.3311	1.76553	0.3717	1.01778	0.4485	0.76527	0.6008	0.19288	0.2005	-2.58903	0.1813	-1.98904	0.1317	-1.46149	0.0889	-2.36006	0.0592	-2.68766
0.3338	1.68263	0.3332	1.72164	0.3751	0.99907	0.4526	0.7758	0.6209	0.16516	0.1993	-2.52747	0.1798	-1.94632	0.1292	-1.49532	0.0874	-2.43981	0.0579	-2.68159
0.3357	1.6585	0.3351	1.67042	0.3782	0.99266	0.4566	0.78202	0.6463	0.13837	0.1981	-2.45366	0.1779	-1.87322	0.1271	-1.53215	0.0864	-2.48424	0.0567	-2.66681
0.3376	1.62886	0.3373	1.60423	0.3819	0.98138	0.4609	0.78891	0.6808	0.11252	0.1968	-2.38715	0.176	-1.79284	0.1252	-1.60398	0.0852	-2.51449	0.0554	-2.6433
0.3394	1.61064	0.3391	1.56215	0.385	0.97838	0.4647	0.79455	0.7269	0.08762	0.1956	-2.3006	0.1742	-1.7224	0.123	-1.69749	0.084	-2.50172	0.0542	-2.61107
0.3416	1.59578	0.3416	1.52355	0.3884	0.97539	0.469	0.79814	0.788	0.06365	0.194	-2.22356	0.1723	-1.69351	0.1209	-1.75609	0.0824	-2.53908	0.053	-2.57012
0.3435	1.57907	0.3435	1.47933	0.3918	0.97	0.4727	0.80029	0.8606	0.04063	0.1922	-2.19631	0.1705	-1.65633	0.119	-1.80665	0.0812	-2.67517	0.0517	-2.52044
0.3456	1.56169	0.3456	1.43306	0.3949	0.96901	0.4771	0.79863	0.9393	0.01855	0.1906	-2.19786	0.1683	-1.63388	0.1174	-1.88706	0.0799	-2.80832	0.0505	-2.46205
0.3478	1.54185	0.3478	1.38968	0.3983	0.97109	0.4811	0.79581	1.0001	-0.00259	0.1894	-2.21154	0.1664	-1.64274	0.1159	-1.96578	0.0787	-2.94498	0.0499	-2.39494
0.35	1.52069	0.3503	1.37053	0.4014	0.97131	0.4851	0.79038			0.1878	-2.25848	0.1646	-1.63609	0.114	-2.0428	0.0778	-3.00561	--	--
0.3521	1.50779	0.3528	1.35723	0.4048	0.96836	0.4892	0.78071			0.1863	-2.27046	0.1627	-1.62769	0.1125	-2.13603	0.0765	-3.0271	--	--
0.3543	1.48616	0.3552	1.32804	0.4079	0.96569	0.4935	0.76557			0.1847	-2.2695	0.1605	-1.63119	0.1112	-2.20335	0.0753	-3.06761	--	--
0.3562	1.44772	0.358	1.29565	0.4117	0.96262	0.4978	0.7489			0.1832	-2.3159	0.1584	-1.64761	0.1097	-2.23745	0.074	-3.13097	--	--
0.3586	1.42062	0.3602	1.26274	0.4148	0.96036	0.5019	0.7288			0.1819	-2.33594	0.1565	-1.65024	0.1085	-2.26293	0.0731	-3.20827	--	--
0.3608	1.40917	0.3627	1.23398	0.4182	0.96372	0.5065	0.70579			0.1807	-2.36182	0.1546	-1.6491	0.1066	-2.29807	0.0722	-3.30518	--	--
0.363	1.3849	0.3655	1.20852	0.4216	0.97086	0.5109	0.67852			0.1795	-2.37422	0.1525	-1.65309	0.105	-2.30514	0.0716	-3.38059	--	--
0.3658	1.35464	0.3683	1.18655	0.425	0.97792	0.5158	0.64945			0.1782	-2.36572	0.1503	-1.66484	0.1038	-2.27538	0.0703	-3.38133	--	--
0.3679	1.33424	0.3707	1.17127	0.4284	0.98419	0.5208	0.61733			0.1767	-2.32728	0.1488	-1.6672	0.1026	-2.26805	0.0694	-3.36051	--	--
0.3704	1.3066	0.3738	1.16068	0.4315	0.98939	0.5261	0.57982			0.1754	-2.2992	0.1469	-1.66625	0.101	-2.27656	0.0682	-3.32668	--	--
0.3732	1.27233	0.3763	1.15112	0.4352	1.00515	0.5319	0.54302			0.1739	-2.27829	0.1447	-1.66876	0.0998	-2.2924	0.0669	-3.31688	--	--
0.3757	1.24354	0.3791	1.13853	0.4383	1.01897	0.5385	0.50466			0.1723	-2.23262	0.1429	-1.68122	0.0982	-2.31152	0.066	-3.31568
0.3782	1.2177	0.3825	1.12768	0.4414	1.02626	0.5453	0.4635			0.1711	-2.16199	0.141	-1.68834	0.0967	-2.36562	0.0651	-3.27109
0.381	1.20149	0.3853	1.10401	0.4445	1.02685	0.5521	0.4205			0.1689	-2.06851	0.1391	-1.68193	0.0951	-2.43048	0.0641	-3.19545
0.3834	1.19734	0.3884	1.09294	0.4473	1.02808	0.5602	0.37951			0.1674	-1.98844	0.137	-1.70204	0.0939	-2.5073	0.0632	-3.15205
0.3862	1.19056	0.3912	1.09608	0.4504	1.03706	0.5695	0.33877			0.1658	-1.92434	0.1351	-1.72453	0.0926	-2.58688	0.0623	-3.17324
0.3893	1.17584	0.394	1.09148	0.4535	1.03857	0.5794	0.29893			0.1643	-1.89722	0.1333	-1.74292	0.0911	-2.6079	0.061	-3.26065
0.3918	1.16422	0.3971	1.07917	0.4566	1.03972	0.5905	0.26142			0.1627	-1.88011	0.1314	-1.7503	0.0899	-2.6591	0.0598	-3.36408
0.3946	1.17596	0.4002	1.06302	0.46	1.04314	0.6039	0.22543			0.1605	-1.84784	0.1295	-1.77054	0.0889	-2.75523	0.0589	-3.44504
0.3974	1.19562	0.4027	1.05468	0.4628	1.04453	0.6191	0.19595			0.159	-1.83051	0.1277	-1.81039	0.0877	-2.81573	0.0579	-3.41785
0.4002	1.2007	0.4061	1.06119	0.4659	1.04512	0.6374	0.16865			0.1571	-1.82889	0.1258	-1.832	0.0868	-2.84976	0.057	-3.37414
0.4027	1.22018	0.4089	1.06905	0.4696	1.04573	0.6603	0.14353			0.1553	-1.82278	0.1243	-1.8571	0.0855	-2.95808	0.0561	-3.31392
0.4055	1.25396	0.4126	1.06654	0.4727	1.0488	0.6888	0.12058			0.1531	-1.85828	0.1224	-1.84821	0.0846	-3.06335	0.0551	-3.23719
0.4079	1.28017	0.4154	1.08158	0.4758	1.05234	0.7245	0.0998			0.1515	-1.88265	0.1209	-1.83161	0.0833	-3.14416	0.0542	-3.14394
0.4104	1.32625	0.4182	1.10512	0.4786	1.06206	0.7688	0.0812			0.1497	-1.87861	0.1193	-1.79549	0.0824	-3.26139	0.0533	-3.03417
0.4132	1.36728	0.4213	1.122	0.4817	1.07044	0.8215	0.06478			0.1481	-1.91853	0.1174	-1.80636	0.0812	-3.39093	0.0523	-2.90789
0.4157	1.39606	0.4244	1.15897	0.4848	1.06931	0.8801	0.05053			0.1466	-1.95357	0.1159	-1.88258	0.0802	-3.52106	0.0511	-2.76509
0.4175	1.44006	0.4275	1.19126	0.4876	1.06516	0.9421	0.03845			0.1447	-1.97534	0.114	-2.01807	0.0793	-3.66611	0.0502	-2.60578
0.42	1.4775	0.4303	1.21052	0.4907	1.05371	1.0001	0.02855			0.1432	-1.96275	0.1125	-2.18407	0.0784	-3.91919	0.0499	-2.42996
0.4222	1.49141	0.4324	1.25064	0.4938	1.03998					0.1416	-1.95946	0.1109	-2.36896	0.0775	-4.14892	--	--
0.4244	1.49221	0.4352	1.2868	0.4966	1.02722					0.1401	-2.00389	0.1094	-2.65818	0.0768	-4.30702	--	--
0.4262	1.50183	0.4377	1.31259	0.5	1.0022					0.1385	-2.01374	0.1078	-2.88311	0.0762	-4.53886	--	--
0.4287	1.49999	0.4399	1.33683	0.5031	0.97104					0.137	-1.98948	0.1063	-3.07719	0.0753	-4.78582	--	--
0.4306	1.48802	0.442	1.36579	0.5065	0.94232					0.1351	-1.97987	0.1054	-3.28179	0.0747	-4.92619	--	--
0.4327	1.48319	0.4448	1.39698	0.5099	0.91391					0.1336	-1.99059	0.1044	-3.51292	0.074	-4.98914	--	--
0.4352	1.462	0.447	1.40631	0.514	0.88319					0.132	-2.01031	0.1038	-3.71787	0.0734	-5.00835	--	--
0.4371	1.42809	0.4492	1.41277	0.5177	0.8465					0.1298	-2.06597	0.1029	-3.89735	0.0728	-4.94485	--	--
0.4396	1.41627	0.452	1.41228	0.5217	0.81284					0.1283	-2.08632	0.1023	-4.05542	0.0722	-4.83758	--	--
0.4423	1.40489	0.4541	1.40561	0.5257	0.77952					0.1267	-2.09902	0.1013	-4.15512	0.0716	-4.64318	--	--
0.4448	1.36912	0.4563	1.40911	0.5301	0.74211					0.1255	-2.15476	0.1007	-4.297	0.0706	-4.43952	--	--
0.447	1.33524	0.4588	1.41572	0.5341	0.7097					0.124	-2.20062	0.0998	-4.41339	0.07	-4.25426
0.4492	1.32972	0.4609	1.41008	0.5388	0.67689					0.1221	-2.28769	0.0985	-4.40318	0.0694	-4.15393
0.452	1.32047	0.4631	1.40593	0.5434	0.64215					0.1209	-2.3983	0.0979	-4.34935	0.0682	-4.04266
0.4541	1.2967	0.4653	1.42057	0.5487	0.60932					0.1196	-2.47406	0.097	-4.29917	0.0672	-3.91715
0.4566	1.30318	0.4681	1.41824	0.5543	0.57558					0.1184	-2.57444	0.0964	-4.24263	0.0663	-3.85489
0.4591	1.30852	0.4703	1.39851	0.5602	0.53762					0.1171	-2.7164	0.0954	-4.24314	0.0654	-3.79295
0.4616	1.31918	0.4724	1.39983	0.5664	0.49747					0.1159	-2.78381	0.0948	-4.23762	0.0644	-3.76303
0.464	1.33406	0.4749	1.39504	0.5732	0.45882					0.1143	-2.80723	0.0939	-4.31059	0.0635	-3.72053
0.4668	1.34087	0.4771	1.38518	0.5806	0.41959					0.1134	-2.8616	0.0933	-4.34491	0.0626	-3.73103
0.4693	1.35863	0.4796	1.37926	0.5887	0.37962					0.1122	-2.93533	0.0926	-4.33458	0.062	-3.7129
0.4715	1.37111	0.4817	1.35636	0.5974	0.34234					0.1112	-3.00603	0.0917	-4.45388	0.061	-3.47998
0.4737	1.39419	0.4845	1.33464	0.607	0.30734					0.1103	-3.06843	0.0908	-4.48365	0.0604	-3.46595
0.4765	1.41324	0.4867	1.31628	0.6181	0.27304					0.1091	-3.12111	0.0902	-4.51399	0.0592	-3.70744
0.4786	1.42764	0.4892	1.2973	0.6305	0.24073					0.1081	-3.15082	0.0892	-4.54313	0.0585	-3.75396
0.4805	1.45103	0.492	1.26544	0.6448	0.20871					0.1072	-3.13207	0.0886	-4.48991	0.0573	-3.80522
0.483	1.47705	0.4944	1.22651	0.6612	0.18272					0.106	-3.11087	0.0877	-4.34627	0.0564	-3.86122
0.4851	1.49154	0.4966	1.20116	0.6817	0.15886					0.1047	-3.17556	0.0871	-4.22857	0.0551	-3.92197
0.4873	1.49696	0.4997	1.17371	0.7059	0.13714					0.1038	-3.24805	0.0864	-4.13681	0.0542	-3.98745
0.4892	1.50436	0.5025	1.14393	0.735	0.11755					0.1029	-3.28149	0.0855	-4.00151	0.0533	-4.05767
0.4916	1.48947	0.5059	1.10974	0.77	0.1001					0.1019	-3.32783	0.0849	-4.0129	0.0523	-4.13263
0.4941	1.47438	0.5087	1.08005	0.8107	0.08478					0.101	-3.4423	0.0843	-4.04254	0.0511	-4.21233
0.496	1.4659	0.5118	1.04972	0.8559	0.07159					0.1001	-3.6194	0.083	-3.99965	0.0508	-4.29677
0.4985	1.43199	0.5149	1.01133	0.9043	0.06054					0.0988	-3.79391	0.0821	-3.98417	0.0499	-4.38595
0.5006	1.39284	0.518	0.97863	0.9548	0.05162					0.0979	-3.86528	0.0806	-3.949	--	--
0.5028	1.37104	0.5214	0.93805	1.0001	0.04484					0.097	-3.93071	0.0796	-3.93727	--	--
0.505	1.33729	0.5248	0.89632							0.0964	-3.98715	0.0787	-3.94461	--	--
0.5081	1.29277	0.5282	0.86944							0.0957	-3.94544	0.0781	-3.9268	--	--
0.5102	1.25132	0.5319	0.84052							0.0948	-4.00853	0.0771	-3.91117	--	--
0.513	1.22404	0.536	0.8033							0.0939	-4.1	0.0765	-3.80432	--	--
0.5161	1.1918	0.5403	0.76374							0.0933	-4.16054	0.0759	-3.69226	--	--
0.5186	1.14125	0.5443	0.72734							0.0926	-4.27289	0.075	-3.58998	--	--
0.5217	1.10598	0.5493	0.69603							0.0917	-4.35626	0.074	-3.5145	--	--
0.5248	1.07251	0.5546	0.66465							0.0908	-4.29143	0.0731	-3.53185	--	--
0.5276	1.03494	0.5592	0.63766							0.0895	-4.22645	0.0722	-3.54833	--	--
0.531	1.00875	0.5648	0.61067							0.0889	-4.18882	0.0713	-3.54884
0.5341	0.98541	0.5704	0.58429							0.088	-4.16869	0.07	-3.44908
0.5375	0.95314	0.5757	0.56134							0.0874	-4.23241	0.0688	-3.59314
0.5406	0.93086	0.5812	0.53876							0.0868	-4.23903	0.0675	-3.94983
0.544	0.91491	0.5874	0.51294							0.0858	-4.17853	0.0666	-4.27678
0.5481	0.88523	0.5933	0.48422							0.0852	-4.15089	0.0657	-4.68654
0.5515	0.8639	0.6001	0.45763							0.0843	-4.17129	0.0651	-5.01255
0.5555	0.84654	0.6076	0.4288							0.0833	-4.14497	0.0647	-5.30246
0.5595	0.82441	0.615	0.39282							0.0824	-4.06191	0.0641	-5.51186
0.5636	0.80713	0.624	0.35882							0.0818	-3.89158	0.0635	-5.688
0.5676	0.78705	0.6333	0.32488							0.0806	-3.76992	0.0629	-5.83939
0.5719	0.7638	0.6439	0.2877							0.0799	-3.70719	0.0623	-5.82998
0.5757	0.74011	0.6563	0.25363							0.079	-3.65217	0.062	-5.75317
0.5803	0.71692	0.6702	0.22376							0.0781	-3.67306	0.061	-5.58161
0.585	0.69572	0.6854	0.19531							0.0771	-3.62265	0.0604	-5.38032
0.5893	0.66484	0.7034	0.17238							0.0762	-3.48575	0.0595	-5.17139
0.5943	0.63327	0.7242	0.15178							0.0753	-3.39489	0.0589	-4.89601
0.5992	0.60235	0.749	0.13352							0.0744	-3.26794	0.0582	-4.7582
0.6048	0.56628	0.7765	0.11758							0.0734	-3.10197	0.0573	-4.6174
0.611	0.52966	0.8082	0.10397							0.0725	-3.08442	0.0567	-4.48009
0.6175	0.49329	0.8429	0.0927							0.0716	-3.13337	0.0558	-4.34627
0.6243	0.45642	0.8795	0.08375							0.0706	-3.20145	0.0551	-4.21593
0.6321	0.42333	0.9182	0.07714							0.0694	-3.32468	0.0545	-4.08908
0.6398	0.39195	0.9582	0.07286							0.0682	-3.53736	0.0536	-3.96572
0.6488	0.3575	1.0001	0.07091							0.0669	-3.75077	0.053	-3.84585
0.6581	0.32788									0.0657	-3.91446	0.0517	-3.72946
0.668	0.3012									0.0651	-4.06129	0.0508	-3.61656
0.6792	0.27614									0.0641	-4.23795	0.0499	-3.50715
0.6907	0.25355									0.0635	-4.4673	--	--
0.704	0.23051									0.0629	-4.60648	--	--
0.7189	0.20864									0.0623	-4.71328	--	--
0.7353	0.18924									0.0616	-4.80337	--	--
0.7533	0.17209									0.061	-4.79352	--	--
0.7738	0.15662									0.0604	-4.67281	--	--
0.7964	0.14283									0.0592	-4.56767	--	--
0.8215	0.13072									0.0585	-4.41407	--	--
0.8482	0.12028									0.0576	-4.212	--	--
0.8764	0.11153									0.057	-3.96146	--	--
0.9068	0.10445									0.0558	-3.66245	--	--
0.9378	0.09905									0.0545	-3.31498
0.97	0.09533									0.0536	-2.91904
1.0001	0.09328									0.0523	-2.47463
--	--									0.0508	-1.98175
										0.0499	-1.4404

## Sheet: Figure 4d
Source data of Figure 4d
Voltage	SIOx	SEI	CA-binder
-6	898409	79725.4	300046
-5.98	892809	79934.1	299046
-5.96	911127	80164.5	298046
-5.94	910187	81352.3	297046
-5.92	912371	80495.3	296045
-5.9	912212	80777.3	295048
-5.88	916013	80971.1	294046
-5.86	915202	81356	293045
-5.84	916182	81595.1	292045
-5.82	925642	81877.2	291045
-5.8	922534	82217.6	290046
-5.78	926778	82455.9	289044
-5.76	937401	82440.4	288046
-5.74	940286	82892.9	287044
-5.72	945800	83082.7	286044
-5.7	947661	83309.2	285044
-5.68	951025	83608.7	284044
-5.66	958773	83720.7	283044
-5.64	969180	83773.1	282044
-5.62	962901	84168.2	281044
-5.6	962342	84271.1	280045
-5.58	961085	84492	279044
-5.56	959954	84669.6	278044
-5.54	973156	84907.1	277043
-5.52	970753	85239.1	276044
-5.5	973696	85433.2	275043
-5.48	981825	85447.7	274043
-5.46	977425	85669.3	273042
-5.44	984177	85449.9	272041
-5.42	989592	86244.7	271043
-5.4	992712	86470.2	270042
-5.38	997990	86640.7	269040
-5.36	999217	87019.6	268042
-5.34	1003970	87158.3	267042
-5.32	1005660	87318.8	266040
-5.3	1019610	87438.4	265040
-5.28	1020750	87406.7	264041
-5.26	1013060	87724.3	263042
-5.24	1014600	87771.1	262042
-5.22	1020620	87999.6	261039
-5.2	1026820	88051.1	260041
-5.18	1029040	88608.3	259042
-5.16	1034550	88760.1	258040
-5.14	1032780	89014.7	257040
-5.12	1040620	89337.7	256040
-5.1	1040430	89749.7	255040
-5.08	1046250	89890.4	254041
-5.06	1048980	89890.4	253040
-5.04	1052060	90251	252040
-5.02	1058280	90375.7	251040
-5	1063560	90760.4	250039
-4.98	1071310	90878.1	249038
-4.96	1072500	91159.3	248039
-4.94	1076230	91087.7	247039
-4.92	1084740	91547	246039
-4.9	1091410	91862.6	245038
-4.88	1091770	91825.4	244038
-4.86	1095000	92302.4	243038
-4.84	1100920	92400.2	242038
-4.82	1106350	92702.9	241037
-4.8	1115280	93137.6	240038
-4.78	1112380	93166.4	239037
-4.76	1115520	93155.4	238038
-4.74	1121060	93113.1	237037
-4.72	1124930	93624.4	236037
-4.7	1134020	93680.6	235037
-4.68	1136860	93945.7	234038
-4.66	1137140	94379.1	233036
-4.64	1145510	94740.7	232037
-4.62	1147880	94794.4	231036
-4.6	1147470	95046	230036
-4.58	1158700	95588.8	229035
-4.56	1160310	95792	228035
-4.54	1167670	96076	227035
-4.52	1177050	96211.4	226035
-4.5	1174450	96282	225034
-4.48	1182350	96722.3	224034
-4.46	1186420	96878.3	223035
-4.44	1195430	96897.5	222034
-4.42	1202560	97011.3	221033
-4.4	1201230	98131.8	220035
-4.38	1198690	98057.5	219034
-4.36	1205500	98342.5	218034
-4.34	1214600	98790.6	217035
-4.32	1219770	98793.2	216033
-4.3	1229130	99292.3	215033
-4.28	1235870	99723.9	214034
-4.26	1243820	100067	213034
-4.24	1246720	100163	212034
-4.22	1256780	100838	211032
-4.2	1268420	101133	210034
-4.18	1276300	101128	209033
-4.16	1279790	101659	208033
-4.14	1283270	102142	207033
-4.12	1291510	102603	206033
-4.1	1296760	102683	205033
-4.08	1305470	103192	204032
-4.06	1315580	103222	203031
-4.04	1318350	103701	202032
-4.02	1326000	104010	201031
-4	1333500	104456	200030
-3.98	1338550	104400	199030
-3.96	1342620	104692	198031
-3.94	1351720	105200	197031
-3.92	1361920	105687	196030
-3.9	1367310	106318	195030
-3.88	1376020	106097	194030
-3.86	1384260	106605	193030
-3.84	1390280	107595	192030
-3.82	1399260	107842	191028
-3.8	1414960	108094	190029
-3.78	1418780	108515	189030
-3.76	1425830	108713	188029
-3.74	1436700	109021	187029
-3.72	1445960	109367	186029
-3.7	1457480	109737	185029
-3.68	1465930	110328	184029
-3.66	1477530	111018	183028
-3.64	1491030	111561	182028
-3.62	1500810	111477	181029
-3.6	1507660	112530	180028
-3.58	1518510	112774	179027
-3.56	1526020	112988	178027
-3.54	1540260	113596	177029
-3.52	1544960	113487	176026
-3.5	1555520	114392	175027
-3.48	1565260	114044	174028
-3.46	1570270	114599	173027
-3.44	1582600	114457	172026
-3.42	1595410	115381	171026
-3.4	1605270	115870	170027
-3.38	1615870	116163	169026
-3.36	1630360	116852	168025
-3.34	1645010	116957	167026
-3.32	1656110	117743	166025
-3.3	1665810	118372	165026
-3.28	1677800	118772	164025
-3.26	1690060	119392	163024
-3.24	1700230	120075	162026
-3.22	1716620	120046	161025
-3.2	1729280	120844	160025
-3.18	1743800	121355	159025
-3.16	1750790	122452	158024
-3.14	1762890	123066	157025
-3.12	1775850	123618	156023
-3.1	1789770	124010	155023
-3.08	1810060	124244	154024
-3.06	1828220	124802	153023
-3.04	1843130	125243	152023
-3.02	1855270	125446	151023
-3	1869300	126000	150023
-2.98	1879600	126464	149023
-2.96	1897110	127073	148022
-2.94	1927170	127919	147023
-2.92	1940660	128792	146022
-2.9	1948260	129068	145022
-2.88	1961280	129909	144023
-2.86	1972730	130237	143022
-2.84	1989960	131147	142022
-2.82	2007980	131587	141022
-2.8	2016870	132279	140021
-2.78	2035520	132966	139021
-2.76	2057230	133557	138021
-2.74	2076430	134486	137022
-2.72	2091130	135291	136021
-2.7	2116190	136329	135021
-2.68	2131880	137168	134021
-2.66	2146930	137250	133020
-2.64	2158130	138044	132020
-2.62	2183920	139755	131020
-2.6	2196370	140341	130021
-2.58	2215130	140939	129020
-2.56	2232950	141279	128020
-2.54	2256610	142189	127020
-2.52	2273710	143230	126019
-2.5	2291150	143637	125020
-2.48	2311220	144213	124019
-2.46	2321860	145347	123019
-2.44	2340590	146279	122019
-2.42	2363110	146796	121019
-2.4	2388970	147801	120019
-2.38	2404330	148494	119018
-2.36	2437120	148573	118018
-2.34	2453010	150325	117018
-2.32	2472160	151076	116018
-2.3	2492520	151924	115017
-2.28	2524180	152908	114017
-2.26	2538530	153742	113018
-2.24	2564960	154623	112017
-2.22	2582610	155912	111017
-2.2	2592360	157032	110017
-2.18	2608070	157933	109017
-2.16	2637340	158974	108016
-2.14	2670730	160013	107016
-2.12	2684520	161124	106016
-2.1	2707330	162304	105016
-2.08	2741940	163394	104016
-2.06	2764260	164140	103016
-2.04	2785780	164419	102016
-2.02	2813680	166865	101015
-2	2848460	168023	100016
-1.98	2871790	169586	99015
-1.96	2893720	170007	98014.6
-1.94	2921160	171336	97015
-1.92	2930830	173695	96014.5
-1.9	2970170	174627	95014.1
-1.88	3012160	175747	94014.3
-1.86	3034530	177874	93014
-1.84	3039930	178994	92014
-1.82	3067510	181056	91014.4
-1.8	3094260	181110	90013.9
-1.78	3137810	182085	89014
-1.76	3171260	183901	88013.2
-1.74	3202580	185770	87013.6
-1.72	3217250	188485	86012.7
-1.7	3232080	190181	85012.8
-1.68	3266700	192031	84013
-1.66	3306560	193688	83013.1
-1.64	3337420	195153	82012.6
-1.62	3376590	197495	81012.1
-1.6	3407120	198853	80012.2
-1.58	3417150	201758	79012.1
-1.56	3475480	203749	78011.9
-1.54	3518100	204479	77011.8
-1.52	3548910	206374	76011.6
-1.5	3577360	209455	75011.4
-1.48	3620190	210613	74011.4
-1.46	3666000	213480	73011.2
-1.44	3689070	217285	72011.4
-1.42	3699510	219220	71010.7
-1.4	3767180	222147	70010.5
-1.38	3783100	223896	69010.7
-1.36	3813620	226432	68010.8
-1.34	3877630	229200	67010.3
-1.32	3900920	230440	66010.1
-1.3	3915740	233914	65009.9
-1.28	3974620	237956	64009.9
-1.26	4052840	241133	63009.8
-1.24	4061340	243822	62009.3
-1.22	4057570	245954	61009.6
-1.2	4100380	248762	60009.3
-1.18	4166750	251688	59009.1
-1.16	4186170	254703	58008.9
-1.14	4265650	258830	57008.8
-1.12	4291070	261834	56008.6
-1.1	4338960	266742	55007.9
-1.08	4357620	270498	54007.9
-1.06	4424090	273773	53008
-1.04	4468370	277087	52008
-1.02	4516860	279713	51007.3
-1	4604670	282225	50007.7
-0.98	4640150	284980	49007.4
-0.96	4658030	289521	48007.4
-0.94	4719700	292785	47007.2
-0.92	4806670	296883	46006.8
-0.9	4835560	301680	45006.5
-0.88	4921330	304935	44006.7
-0.86	4991480	309111	43006.3
-0.84	5092580	317829	42006.1
-0.82	5184270	322878	41006.1
-0.8	5218490	327547	40006.1
-0.78	5244730	331753	39005.9
-0.76	5320410	338139	38005.8
-0.74	5413820	340723	37005.7
-0.72	5471810	346703	36005.5
-0.7	5536710	353840	35005.2
-0.68	5602270	357094	34005
-0.66	5656620	364495	33005.1
-0.64	5745400	372772	32004.9
-0.62	5789840	380677	31004.8
-0.6	5837560	390452	30004.5
-0.58	5910060	398665	29004.4
-0.56	6027460	411222	28004.3
-0.54	6067630	416523	27004
-0.52	6159720	427001	26003.9
-0.5	6258840	434825	25003.6
-0.48	6285630	443499	24003.7
-0.46	6407070	455568	23003.4
-0.44	6487600	465144	22003.2
-0.42	6539540	475230	21003.1
-0.4	6564310	485698	20002.9
-0.38	6638060	498411	19002.8
-0.36	6734540	505275	18002.6
-0.34	6858650	510160	17002.6
-0.32	6905480	521404	16002.5
-0.3	7012330	530825	15002.3
-0.28	7074730	537807	14002.1
-0.26	7190440	545575	13002
-0.24	7353400	552298	12001.9
-0.22	7444010	560339	11001.7
-0.2	7547170	567726	10001.5
-0.18	7705450	575064	9001.42
-0.16	7808930	582824	8001.23
-0.14	7954490	590102	7202.58
-0.12	8069690	594496	7191.32
-0.1	8225290	603142	7183.15
-0.08	8383450	610580	7186.97
-0.06	8460130	614364	7164.18
-0.04	8527060	617396	7114.6
-0.02	8591450	623765	6982.34
0	8628560	627144	0
0.02	8591450	625599	7174.8
0.04	8527060	617394	7281.19
0.06	8460130	614362	7265.4
0.08	8383450	610564	7250.14
0.1	8225290	603143	7268.05
0.12	8069690	594495	7244.62
0.14	7954490	593769	7239.55
0.16	7808930	582822	8001.17
0.18	7705450	575064	9001.34
0.2	7547170	567725	10001.5
0.22	7444010	560337	11001.6
0.24	7353400	552297	12001.8
0.26	7190440	545574	13002
0.28	7074730	537805	14002
0.3	7012340	530825	15002.3
0.32	6905490	521403	16002.3
0.34	6858640	510158	17002.5
0.36	6734530	505275	18002.6
0.38	6638060	498412	19002.7
0.4	6564320	485698	20003
0.42	6539530	475231	21003.2
0.44	6487580	465145	22003.3
0.46	6407060	455569	23003.4
0.48	6285630	443500	24003.7
0.5	6258830	434826	25003.7
0.52	6159710	427002	26003.9
0.54	6067610	416524	27004
0.56	6027450	411223	28004.2
0.58	5910060	398667	29004.2
0.6	5837550	390451	30004.5
0.62	5789820	380677	31004.5
0.64	5745420	372772	32004.8
0.66	5656630	364495	33004.9
0.68	5602270	357094	34004.9
0.7	5536710	353840	35005.1
0.72	5471820	346703	36005.4
0.74	5413820	340723	37005.5
0.76	5320410	338139	38005.7
0.78	5244720	331753	39005.8
0.8	5218500	327547	40005.8
0.82	5184280	322878	41006
0.84	5092590	317829	42006.1
0.86	4991490	309111	43006.5
0.88	4921330	304935	44006.4
0.9	4835580	301680	45006.6
0.92	4806680	296883	46006.6
0.94	4719700	292785	47006.6
0.96	4658040	289521	48007.3
0.98	4640140	284980	49007.5
1	4604670	282225	50007.4
1.02	4516840	279713	51007.5
1.04	4468360	277087	52008.1
1.06	4424100	273773	53008
1.08	4357610	270498	54008
1.1	4338960	266742	55008.1
1.12	4291060	261834	56008.5
1.14	4265650	258830	57008.8
1.16	4186180	254703	58008.6
1.18	4166740	251688	59008.8
1.2	4100360	248762	60009.4
1.22	4061340	245954	61009.1
1.24	4057560	243822	62009.3
1.26	4052840	241133	63009.6
1.28	3974620	237956	64009.5
1.3	3915750	233914	65009.8
1.32	3900910	230440	66010
1.34	3877630	229200	67009.7
1.36	3813610	226431	68010.1
1.38	3783090	223896	69010.1
1.4	3767170	222147	70010.2
1.42	3699510	219220	71010.9
1.44	3689070	217285	72010.7
1.46	3665990	213480	73010.8
1.48	3620190	210613	74011.2
1.5	3577350	209456	75011.3
1.52	3548920	206375	76011.8
1.54	3518100	204479	77011.5
1.56	3475470	203749	78011.6
1.58	3417150	201758	79011.7
1.6	3407120	198853	80012.2
1.62	3376590	197495	81012.4
1.64	3337420	195153	82012.4
1.66	3306570	193688	83012.5
1.68	3266710	192031	84012.9
1.7	3232080	190181	85012.7
1.72	3217240	188485	86012.4
1.74	3202570	185770	87013
1.76	3171260	183901	88013.3
1.78	3137790	182085	89012.8
1.8	3094260	181109	90013.1
1.82	3067520	181056	91013.7
1.84	3039930	178994	92014
1.86	3034520	177874	93014.2
1.88	3012170	175747	94014.2
1.9	2970180	174627	95014.5
1.92	2930840	173695	96014.7
1.94	2921170	171337	97014.7
1.96	2893720	170007	98014.9
1.98	2871790	169586	99014.9
2	2848460	168023	100015
2.02	2813680	166865	101016
2.04	2785780	164419	102015
2.06	2764260	164140	103015
2.08	2741940	163394	104016
2.1	2707330	162305	105016
2.12	2684520	161123	106015
2.14	2670730	160013	107016
2.16	2637340	158974	108016
2.18	2608070	157933	109017
2.2	2592360	157032	110016
2.22	2582610	155912	111017
2.24	2564960	154623	112017
2.26	2538530	153742	113017
2.28	2524180	152908	114017
2.3	2492520	151923	115017
2.32	2472160	151076	116018
2.34	2453010	150325	117017
2.36	2437120	148573	118018
2.38	2404330	148495	119018
2.4	2388970	147801	120018
2.42	2363110	146796	121018
2.44	2340590	146279	122018
2.46	2321860	145347	123019
2.48	2311220	144212	124019
2.5	2291150	143637	125018
2.52	2273710	143230	126020
2.54	2256610	142189	127019
2.56	2232950	141279	128020
2.58	2215130	140939	129020
2.6	2196370	140341	130020
2.62	2183920	139755	131020
2.64	2158130	138044	132020
2.66	2146930	137250	133021
2.68	2131880	137168	134021
2.7	2116190	136329	135020
2.72	2091130	135291	136021
2.74	2076430	134486	137021
2.76	2057230	133557	138021
2.78	2035520	132966	139022
2.8	2016870	132279	140021
2.82	2007980	131587	141022
2.84	1989960	131147	142022
2.86	1972730	130237	143022
2.88	1961280	129909	144022
2.9	1948260	129068	145022
2.92	1940660	128792	146023
2.94	1927170	127919	147022
2.96	1897110	127073	148023
2.98	1879600	126463	149023
3	1869300	126000	150023
3.02	1855270	125446	151023
3.04	1843130	125243	152023
3.06	1828220	124802	153024
3.08	1810060	124244	154024
3.1	1789770	124010	155024
3.12	1775850	123618	156023
3.14	1762890	123066	157023
3.16	1750790	122452	158024
3.18	1743800	121355	159023
3.2	1729280	120844	160024
3.22	1716620	120075	161024
3.24	1700230	120047	162024
3.26	1690060	119392	163025
3.28	1677800	118773	164025
3.3	1665810	118372	165024
3.32	1656110	117743	166025
3.34	1645010	116957	167025
3.36	1630360	116851	168026
3.38	1615870	116163	169026
3.4	1605270	115870	170026
3.42	1595410	115381	171026
3.44	1582600	114599	172025
3.46	1570270	114457	173026
3.48	1565260	114392	174027
3.5	1555520	114044	175026
3.52	1544960	113596	176026
3.54	1540260	113487	177027
3.56	1526020	112988	178026
3.58	1518510	112774	179027
3.6	1507660	112530	180026
3.62	1500810	111561	181026
3.64	1491030	111476	182028
3.66	1477530	111018	183027
3.68	1465930	110328	184027
3.7	1457480	109737	185028
3.72	1445960	109367	186029
3.74	1436700	109021	187028
3.76	1425830	108713	188028
3.78	1418780	108515	189030
3.8	1414960	108094	190030
3.82	1399260	107842	191029
3.84	1390280	107595	192029
3.86	1384260	106605	193029
3.88	1376020	106318	194031
3.9	1367310	106097	195031
3.92	1361920	105686	196030
3.94	1351720	105200	197030
3.96	1342620	104692	198030
3.98	1338550	104456	199029
4	1333500	104400	200031
4.02	1326000	104010	201031
4.04	1318350	103701	202032
4.06	1315580	103222	203031
4.08	1305470	103192	204031
4.1	1296760	102683	205032
4.12	1291510	102603	206032
4.14	1283270	102142	207032
4.16	1279790	101658	208031
4.18	1276300	101133	209032
4.2	1268420	101128	210032
4.22	1256780	100838	211033
4.24	1246720	100163	212031
4.26	1243820	100067	213032
4.28	1235870	99723.8	214033
4.3	1229130	99292.3	215032
4.32	1219770	98793.4	216032
4.34	1214600	98790.8	217033
4.36	1205500	98342.4	218033
4.38	1202560	98132	219033
4.4	1201230	98057.6	220033
4.42	1198690	97011.2	221035
4.44	1195430	96897.6	222035
4.46	1186420	96878.5	223033
4.48	1182350	96722.3	224034
4.5	1177050	96282	225034
4.52	1174450	96211.3	226035
4.54	1167670	96076	227034
4.56	1160310	95791.9	228033
4.58	1158700	95588.8	229034
4.6	1147880	95045.8	230033
4.62	1147470	94794.3	231033
4.64	1145510	94740.8	232036
4.66	1137140	94378.9	233035
4.68	1136860	93945.6	234035
4.7	1134020	93680.5	235035
4.72	1124930	93624.4	236036
4.74	1121060	93166.5	237036
4.76	1115520	93155.5	238036
4.78	1115280	93137.6	239036
4.8	1112380	93113	240036
4.82	1106350	92702.7	241038
4.84	1100920	92400.3	242038
4.86	1095000	92302.4	243038
4.88	1091770	91862.5	244038
4.9	1091410	91825.4	245038
4.92	1084740	91546.8	246038
4.94	1076230	91159.3	247037
4.96	1072500	91087.8	248038
4.98	1071310	90878.1	249039
5	1063560	90760.4	250037
5.02	1058280	90375.8	251038
5.04	1052060	90251.2	252038
5.06	1048980	89890.4	253040
5.08	1046250	89890.4	254038
5.1	1040620	89749.7	255039
5.12	1040430	89337.6	256039
5.14	1034550	89014.6	257041
5.16	1032780	88760.2	258040
5.18	1029040	88608.4	259040
5.2	1026820	88051.1	260039
5.22	988621	87999.8	261040
5.24	1029950	87771	262040
5.26	1032550	87724.1	263040
5.28	1043610	87438.5	264041
5.3	1008790	87406.6	265041
5.32	973160	87318.6	266041
5.34	1008420	87158.4	267041
5.36	1005270	87019.5	268040
5.38	1002010	86640.7	269041
5.4	982064	86470.3	270040
5.42	956775	86244.8	271042
5.44	946004	85669.2	272043
5.46	963671	85450	273042
5.48	971424	85447.8	274042
5.5	925634	85433.1	275042
5.52	957342	85239.2	276042
5.54	946768	84907	277041
5.56	942992	84669.8	278042
5.58	957372	84492	279041
5.6	953984	84270.9	280041
5.62	948209	84168.3	281041
5.64	955092	83773.1	282042
5.66	949385	83720.6	283042
5.68	947089	83608.8	284042
5.7	954476	83309.3	285042
5.72	980199	83082.7	286043
5.74	940047	82892.8	287043
5.76	937947	82455.8	288043
5.78	929552	82440.4	289043
5.8	926679	82217.5	290045
5.82	930840	81877.3	291044
5.84	926244	81595	292045
5.86	927746	81352.3	293045
5.88	926751	81356	294046
5.9	931999	80971	295045
5.92	935528	80777.4	296045
5.94	921095	80495.1	297046
5.96	918071	80164.5	298047
5.98	914721	79934.2	299048
6	917828	79725.2	300047

## Sheet: Figure 4f
Source data of Figure 4f
Energy loss	Reference	Point 1	Point 2	Point 3
276	496.305	-125.527	-262.595	98.0783
276.1	491.634	-264.81	-269.235	69.1729
276.2	488.632	-359.476	-283.926	51.822
276.3	487.217	-415.916	-271.418	41.0142
276.4	487.25	-440.042	-236.003	16.9303
276.5	488.597	-437.299	-215.114	-3.84385
276.6	491.101	-412.681	-233.34	-2.34261
276.7	494.531	-370.742	-257.618	-27.5681
276.8	498.65	-315.611	-264.637	-41.2152
276.9	503.317	-251.004	-248.371	-103.348
277	508.465	-180.242	-203.841	-172.774
277.1	514.063	-106.258	-170.449	-213.058
277.2	520.089	-31.6169	-118.315	-284.534
277.3	526.537	41.4757	-56.1235	-273.883
277.4	533.417	111.156	0.000317481	-248.963
277.5	540.809	175.893	1.63367	-250.433
277.6	548.824	234.468	1.05391	-213.019
277.7	557.579	285.968	1.64846	-152.336
277.8	567.191	329.769	5.14654	-112.71
277.9	577.787	365.522	19.6868	-38.7489
278	589.419	393.139	4.95209	40.4122
278.1	602.091	412.782	13.9635	99.2715
278.2	615.811	424.847	17.568	171.704
278.3	630.592	429.95	7.5876	153.17
278.4	646.361	428.916	2.49946	196.397
278.5	662.961	422.458	20.4289	257.486
278.6	680.118	385.967	7.89621	333.56
278.7	697.506	384.196	16.6309	344.385
278.8	714.805	371.732	20.3961	304.517
278.9	731.72	356.486	19.9619	277.284
279	747.835	342.797	22.4101	252.634
279.1	762.59	353.022	21.2658	220.686
279.2	775.385	381.188	40.8832	200.431
279.3	785.66	382.965	74.8087	186.771
279.4	792.902	380.128	104.04	112.71
279.5	796.623	408.93	124.196	63.7537
279.6	796.391	427.101	154.102	-19.4095
279.7	791.948	486.615	146.918	-40.8301
279.8	783.299	558.035	133.852	-22.9605
279.9	770.741	671.306	131.961	-2.51177
280	754.826	808.012	134.029	20.5162
280.1	736.428	991.315	134.224	46.1233
280.2	716.734	1197.24	144.227	74.3096
280.3	697.204	1420.69	179.156	105.075
280.4	679.497	1697.66	244.711	138.42
280.5	665.479	2018.55	319.033	174.344
280.6	657.213	2375.28	366.229	212.847
280.7	656.981	2757.1	408.891	253.929
280.8	667.234	3140.26	443.703	297.59
280.9	690.532	3572.04	486.826	343.831
281	729.403	4036.2	530.883	392.651
281.1	786.355	4545.18	572.818	444.05
281.2	863.863	5072.34	609.008	498.028
281.3	964.286	5566.73	680.455	554.585
281.4	1089.73	6057.36	744.329	613.722
281.5	1242.02	6546.57	814.134	675.438
281.6	1422.65	7024	912.499	739.733
281.7	1632.72	7487.47	1038.35	806.607
281.8	1873.03	7914.37	1187.33	1011.1
281.9	2144	8317.46	1399.19	1438.45
282	2445.53	8705.85	1650.28	1723.48
282.1	2777.01	9040.77	1937.16	1987.43
282.2	3137.46	9379.22	2261.71	2265
282.3	3525.55	9663.99	2606.87	2580.17
282.4	3939.5	9946.6	2982.09	2810.31
282.5	4377.17	10218.9	3422.24	3087.52
282.6	4836.05	10481.3	3899.58	3416.57
282.7	5313.46	10707.3	4394.24	3802.27
282.8	5806.5	10890.5	4900.32	4213.88
282.9	6312.17	11089.2	5430.49	4504.93
283	6827.28	11294.6	5987.41	4797.81
283.1	7348.64	11484.7	6533.29	5181.47
283.2	7873.03	11672	7092.4	5621.82
283.3	8397.21	11932.1	7655.4	5874.68
283.4	8917.84	12226.3	8219.24	6127.87
283.5	9431.52	12531.2	8764.68	6541.47
283.6	9934.85	12861.9	9292.38	6878.16
283.7	10424.5	13197	9800.35	7188.33
283.8	10897.3	13543.8	10282.4	7511.9
283.9	11350	13910.9	10731.1	7796.74
284	11779.8	14257.7	11106.7	8093.18
284.1	12183.7	14637.1	11436.9	8577.92
284.2	12559.5	15012.6	11728.4	8939.18
284.3	12904.9	15356.8	11989	9221.58
284.4	13218.4	15705.1	12210.8	9427.35
284.5	13498.5	16030.6	12390.6	9771.4
284.6	13744.2	16289.8	12542.5	10097.3
284.7	13955.1	16510.5	12661.9	10371.2
284.8	14131.1	16696.7	12723.9	10611.5
284.9	14272.6	16870.4	12765.1	10906.6
285	14380.6	16983.3	12778.7	11112.6
285.1	14456.5	17080.8	12766.4	11495.7
285.2	14502.4	17113.2	12717.9	11993.1
285.3	14520.8	17066.7	12685.3	12597.3
285.4	14514.3	16982.1	12660.9	13438.8
285.5	14486.3	16863.8	12622.2	14274.8
285.6	14440.2	16722.6	12563.4	15187.6
285.7	14379.2	16579.9	12486.6	16110.7
285.8	14306.9	16373.3	12389.7	17195.6
285.9	14226.5	16180.8	12309.3	18473.3
286	14141.1	16009.3	12238.6	19799.4
286.1	14053.7	15847.5	12174.6	21133.2
286.2	13967	15673.6	12107.7	22189.7
286.3	13883.2	15519.1	12036.9	23194.1
286.4	13804.3	15407.4	11975.2	24046.2
286.5	13731.7	15337.2	11951.7	24753.9
286.6	13666.3	15325.2	11931.2	25067.8
286.7	13608.9	15349.8	11924.8	25078
286.8	13559.8	15408.7	11924.7	24870.8
286.9	13519.5	15493.9	11972.2	24549.7
287	13488	15611.3	12029.7	23923.1
287.1	13465.4	15742.2	12109.9	23273.9
287.2	13452	15931.3	12196	22520.8
287.3	13448	16142.3	12285	21809.4
287.4	13453.8	16406.2	12399.4	21040.7
287.5	13469.7	16649.4	12546	20204.8
287.6	13496.1	16877.4	12690.7	19464.9
287.7	13533.4	17076.1	12874.2	18606
287.8	13581.7	17282.3	13085.1	17962.9
287.9	13641.4	17513.1	13300.2	17385
288	13713	17697.2	13527.3	16986.9
288.1	13796.9	17849.1	13766.6	16773.7
288.2	13893.5	18016.4	13978	16525.2
288.3	14003	18231.7	14190.2	16320.1
288.4	14125.5	18412.1	14416.7	16110.8
288.5	14261.3	18566.4	14640.2	15938.1
288.6	14410.5	18668.3	14857.2	15801.9
288.7	14572.8	18754.4	15088.7	15702.3
288.8	14748.2	18814.5	15318.9	15639.2
288.9	14936.3	18826.6	15551.6	15612.6
289	15136.6	18853.9	15748	15622.6
289.1	15348.7	18872.4	15965	15669.1
289.2	15571.8	18916	16196.7	15752.2
289.3	15805.4	18970.9	16430.5	15814.1
289.4	16048.5	19041.1	16637.4	15876.3
289.5	16300	19112.5	16831.8	15938.6
289.6	16558.6	19133.8	17043.8	16001.2
289.7	16822.8	19169.6	17251.1	16064.1
289.8	17091.3	19277.5	17450	16127.1
289.9	17363.2	19375.8	17661	16190.4
290	17637.5	19471.5	17887.1	16253.9
290.1	17913.2	19615.9	18108.5	16317.6
290.2	18189.8	19712.3	18332.7	16381.5
290.3	18466.4	19811.8	18592.8	16445.7
290.4	18742.5	19958.2	18855.4	16510
290.5	19017.4	20106.9	19117	16574.6
290.6	19290.2	20274.1	19349.6	16639.4
290.7	19559.9	20410.5	19572.5	16704.5
290.8	19825.7	20512.2	19802.6	16769.7
290.9	20086.9	20655.4	20028.6	16835.2
291	20342.6	20773.6	20239.3	16900.9
291.1	20591.7	20881.1	20442.5	16966.9
291.2	20833.3	20999.2	20630.7	17033
291.3	21066	21092.1	20772.1	17099.4
291.4	21288.3	21216	20914	17166
291.5	21499.1	21355.3	21060.4	17232.8
291.6	21697.2	21485.8	21198.7	17299.8
291.7	21881.7	21606.5	21325.3	17367.1
291.8	22052.2	21721.2	21420.2	17434.5
291.9	22208.6	21801.8	21516.8	17502.2
292	22350.8	21870.9	21595.2	17570.1
292.1	22479.5	21938.5	21660.2	17638.3
292.2	22595.4	22029.3	21696.5	17706.6
292.3	22699.7	22087.3	21723.3	17775.2
292.4	22793.5	22102	21761.3	17844
292.5	22877.8	22117.4	21797.1	17913.1
292.6	22953.9	22135.7	21831.3	17982.3
292.7	23022.9	22170.8	21887.8	18051.8
292.8	23086.2	22268.4	21945	18121.5
292.9	23144.9	22341.5	21991.6	18191.4
293	23200.1	22391.3	22030.3	18284.4
293.1	23252.6	22460.2	22065.2	18378.7
293.2	23303.2	22538.5	22090.2	18489.9
293.3	23352.5	22613.3	22141.9	18601.5
293.4	23400.9	22687.7	22224	18664.2
293.5	23448.6	22760.7	22325.2	18736.5
293.6	23495.8	22831.5	22433.2	18806.4
293.7	23542.3	22899.4	22532.2	18858.7
293.8	23588	22963.6	22636.2	18928.7
293.9	23632.8	23023.4	22758.1	19014.5
294	23676.7	23078.1	22876.2	19093.3
294.1	23719.9	23127.1	23010.3	19157.5
294.2	23762.3	23169.8	23137.6	19181.9
294.3	23803.8	23206.1	23253	19220.3
294.4	23844.2	23235.5	23346.5	19258.9
294.5	23883	23258	23419.5	19290.5
294.6	23920	23273.8	23475.1	19323.1
294.7	23954.9	23283	23505.4	19354
294.8	23987.6	23286.1	23541	19432.8
294.9	24018.3	23283.9	23578	19496.8
295	24047	23277.4	23603.5	19595.5
295.1	24074	23267.7	23613.6	19711
295.2	24099.4	23256.3	23634.4	19808.4
295.3	24123.4	23245.2	23658.5	19875.7
295.4	24146.3	23236.3	23677.3	19949.6
295.5	24168.3	23232.1	23715	20048.9
295.6	24189.6	23235.5	23743.3	20146.3
295.7	24210.3	23249.8	23766.5	20245.8
295.8	24230.5	23296.5	23762.6	20345.6
295.9	24249.8	23292.3	23732	20422.2
296	24268.2	23294.9	23714.9	20504.7
296.1	24285.1	23303.3	23693.9	20592.2
296.2	24300.1	23316.7	23653.8	20660.5
296.3	24312.4	23334.2	23588.4	20695.8
296.4	24321.5	23355.2	23553.4	20750.3
296.5	24326.4	23378.7	23557	20810.5
296.6	24326.6	23404.2	23574.1	20852.6
296.7	24321.4	23431	23581.1	20909.1
296.8	24310.5	23458.5	23585.6	20961.6
296.9	24293.4	23486.2	23606.2	20995.2
297	24270.2	23513.4	23623	21063.9
297.1	24241.2	23539.8	23612.8	21093.8
297.2	24206.8	23564.9	23616.5	21123.3
297.3	24167.7	23588.2	23646	21167.4
297.4	24124.6	23609.5	23677.6	21210
297.5	24078	23628.3	23698.2	21242.8
297.6	24028.8	23644.5	23709.1	21282.7
297.7	23977.7	23657.6	23699.2	21362.4
297.8	23925.3	23667.5	23675.9	21421.1
297.9	23872.5	23673.9	23641.5	21509.9
298	23820	23676.8	23613	21555.4
298.1	23768	23675.9	23599.5	21596.7
298.2	23716.8	23671	23599.7	21649.9
298.3	23666.5	23662.2	23618	21665.4
298.4	23617.1	23649.4	23644	21690.8
298.5	23568.1	23632.5	23648.9	21686.9
298.6	23519.1	23611.4	23611.1	21675.4
298.7	23469.7	23586.2	23570.2	21704.1
298.8	23419.5	23556.9	23554	21740.6
298.9	23368.2	23523.5	23556.2	21773.9
299	23315.8	23486.1	23584.2	21788.9
299.1	23262.5	23444.8	23619.1	21769.6
299.2	23208	23399.6	23618.4	21765.5
299.3	23152.3	23350.7	23588.8	21744.2
299.4	23095.2	23298.2	23542.6	21700.2
299.5	23037	23242.2	23489.4	21715.1
299.6	22978	23182.9	23465.8	21725.9
299.7	22918.8	23120.3	23444.2	21717.4
299.8	22860.2	23054.8	23421.7	21688.5
299.9	22802.7	22986.4	23398.6	21690.4
300	22747.1	22915.4	23375.1	21730.9
300.1	22693.8	22841.9	23351.3	21729.5
300.2	22643.6	22766.1	23327.6	21714.1
300.3	22596.8	22688.2	23304.3	21695.2
300.4	22553.7	22608.5	23281.5	21669.2
300.5	22513.9	22527.1	23259.8	21636.4
300.6	22477.2	22444.2	23239.4	21648.8
300.7	22442.9	22360.1	23220.7	21617.6
300.8	22410.5	22301.9	23204.1	21557.9
300.9	22379.4	22245	23190.1	21519.6
301	22348.9	22172.3	23179	21513.9
301.1	22318	22095.3	23161	21509.6
301.2	22285.6	21997.9	23146.5	21486.9
301.3	22250.8	21902.6	23126.9	21447
301.4	22212.6	21806.7	23102.5	21417.7
301.5	22170.3	21706.9	23073.9	21399.8
301.6	22123.3	21616.9	23041.3	21379.4
301.7	22071.3	21518.8	23005.2	21351.8
301.8	22014	21430.4	22965.8	21302
301.9	21951.9	21369.4	22923.5	21264.2
302	21885.4	21289.4	22878.6	21259.5
302.1	21815.3	21202.5	22831.3	21241
302.2	21742.4	21101.7	22781.8	21221.9
302.3	21667.3	21000.4	22730.6	21216.9
302.4	21590.7	20920.8	22677.7	21200.9
302.5	21513.2	20848	22623.3	21168.6
302.6	21435.3	20777.6	22567.8	21123.3
302.7	21357.7	20696.3	22511.1	21064.4
302.8	21280.4	20596.8	22453.6	21002.7
302.9	21203.5	20499.4	22395.4	20918.3
303	21126.5	20427.2	22336.5	20857
303.1	21049.1	20345.2	22277.2	20819.8
303.2	20970.7	20260.4	22217.5	20787.1
303.3	20890.8	20184.6	22157.6	20736.6
303.4	20808.4	20123.1	22097.5	20685.7
303.5	20722.8	20056.9	22037.3	20647.6
303.6	20633.5	19973.5	21977	20597.4
303.7	20540.1	19888.3	21916.8	20507.9
303.8	20442.7	19808.1	21856.8	20423.3
303.9	20341.5	19725.4	21796.8	20342
304	20237	19653.6	21737	20255
304.1	20129.8	19596.9	21677.5	20184.5
304.2	20020.5	19534.2	21618.1	20094.8
304.3	19910.1	19488.1	21559	19972.6
304.4	19799.7	19444.3	21500.1	19876.4
304.5	19690.4	19395.2	21441.5	19786.9
304.6	19583	19329.2	21383.2	19723.7
304.7	19478.1	19263.2	21325.1	19680.3
304.8	19375.8	19188.5	21267.2	19607.2
304.9	19276.4	19114.5	21209.6	19511.8
305	19179.6	19042	21152.2	19427.5
305.1	19085	18973.9	21095	19358
305.2	18991.9	18898.4	21038	19286.2
305.3	18899.4	18823.6	20981.2	19232.5
305.4	18806.8	18753.4	20924.6	19165.6
305.5	18713.5	18678	20868.1	19095.3
305.6	18619.2	18613.2	20815.7	19031.7
305.7	18523.7	18558.7	20750.8	18984.7
305.8	18427.2	18492.6	20680.4	18913.7
305.9	18329.7	18430.1	20606.7	18827
306	18231.8	18366.4	20539.5	18756.7
306.1	18133.9	18296	20478.9	18671
306.2	18036.9	18235.6	20435.1	18568.2
306.3	17941.6	18177.6	20389.4	18469.5
306.4	17848.7	18123.8	20344.9	18369.4
306.5	17758.8	18071.6	20296.8	18271.5
306.6	17672.3	18022	20244.6	18186.7
306.7	17589.4	17989.1	20172.8	18126.3
306.8	17510.4	17945.3	20101.4	18041.5
306.9	17435.4	17888.1	20038.1	17949.5
307	17363.9	17837.9	19980.5	17904.3
307.1	17295.6	17795	19928.9	17843.9
307.2	17229.8	17763.5	19889.5	17798.1
307.3	17166	17740.3	19851.7	17754.9
307.4	17103.7	17724	19807.1	17695.7
307.5	17042.3	17716.5	19758.8	17636.8
307.6	16981.4	17684.2	19708.1	17567.1
307.7	16920.4	17660.2	19656	17484.7
307.8	16859.1	17651.1	19619.2	17416.6
307.9	16797.1	17642.2	19580.6	17359.9
308	16734.5	17619.7	19531.6	17303.6
308.1	16671	17597	19489.9	17246
308.2	16606.8	17581.3	19465.3	17179
308.3	16541.9	17572.2	19440.1	17129.1
308.4	16476.1	17556.2	19417	17083.2
308.5	16409.8	17541.6	19388	17043.4
308.6	16343.2	17541.5	19352	17006.2
308.7	16276.9	17553.3	19319.1	16972.1
308.8	16211.3	17564.6	19299.8	16929.8
308.9	16146.8	17572.3	19282.3	16889.4
309	16083.6	17581.5	19270.4	16826
309.1	16022.1	17584.4	19266.4	16769.9
309.2	15962.5	17586.4	19263.7	16738.4
309.3	15904.8	17589.3	19257.1	16691.3
309.4	15848.8	17599.3	19252.7	16668.7
309.5	15794	17599	19249.1	16654.6
309.6	15739.8	17586.8	19247.9	16627.1
309.7	15685.9	17581.9	19249.5	16587.3
309.8	15631.5	17576	19247.9	16559.1
309.9	15576.1	17579.5	19243.7	16559.8
310	15519.4	17594.2	19239.1	16551.9
310.1	15461.2	17591.3	19224.2	16539.2
310.2	15401.3	17582.1	19196.3	16549.7
310.3	15340.1	17587.3	19177.8	16564
310.4	15277.8	17598.9	19165.6	16560.3
310.5	15215	17621.1	19159.2	16550.6
310.6	15152.4	17650.8	19169.5	16529
310.7	15090.7	17664.3	19183.5	16495.4
310.8	15030.6	17680.2	19206.9	16495
310.9	14972.8	17685.6	19225.4	16513.7
311	14918	17679.6	19246	16536.3
311.1	14866.7	17674.1	19261.5	16545.9
311.2	14819.2	17661.1	19284.1	16534.8
311.3	14775.4	17667.3	19300	16548.9
311.4	14735.1	17682.5	19313.6	16572.6
311.5	14698.1	17665	19321.7	16587.2
311.6	14664.2	17655.6	19330.7	16571.2
311.7	14633.1	17634.4	19333.1	16560.2
311.8	14604.3	17611.4	19337.1	16534.7
311.9	14577.5	17588.9	19344.2	16535.7
312	14552.4	17546.4	19341.6	16514.7
312.1	14528.8	17519.4	19348.9	16474.6
312.2	14506.6	17509.7	19356.9	16434.3
312.3	14485.7	17511.2	19346	16416.7
312.4	14466.2	17519.9	19323.2	16381.8
312.5	14448	17512.2	19307.2	16375.3
312.6	14431	17492.7	19304.4	16358.8
312.7	14415.1	17475.4	19314	16364.3
312.8	14400.1	17469.5	19313.2	16370.8
312.9	14385.9	17471.2	19317.3	16376
313	14372.2	17465.6	19317.9	16409.4
313.1	14358.8	17453.2	19319.7	16407.9
313.2	14345.5	17438.3	19335.2	16378.9
313.3	14332	17428.5	19359.8	16365.3
313.4	14318.2	17430.1	19382.3	16355.6
313.5	14303.9	17432.8	19409.1	16355.7
313.6	14289.1	17434.1	19424.8	16357.1
313.7	14273.6	17448.8	19436.4	16357.4
313.8	14257.3	17470.2	19440.4	16390.4
313.9	14240	17488	19437.5	16405.6
314	14221.9	17520.4	19434.1	16392.5
314.1	14203	17536.3	19426	16357
314.2	14183.5	17544.7	19416.3	16330.4
314.3	14163.5	17557	19401.5	16318.1
314.4	14143.2	17567.7	19396.1	16362.8
314.5	14122.8	17586.4	19400.3	16383.8
314.6	14102.4	17572.7	19407.3	16370.5
314.7	14082.1	17551.1	19408.6	16389.7
314.8	14062.1	17538.4	19414.4	16397.2
314.9	14042.5	17535.7	19426.4	16406.9
315	14023.5	17522.2	19450.8	16420.8
315.1	14005.4	17524.9	19469.7	16452.9
315.2	13988.2	17528.5	19488.8	16472.7
315.3	13972	17539.1	19506.3	16469.1
315.4	13956.9	17537.6	19506	16451.7
315.5	13942.7	17536.7	19483.9	16459.6
315.6	13929.2	17542.6	19459.5	16455.2
315.7	13916.1	17562.1	19437.8	16438.1
315.8	13903.4	17563.9	19427.9	16385.2
315.9	13890.8	17547.2	19428.6	16338.8
316	13878.4	17533.7	19428.6	16302.5
316.1	13866.3	17526.4	19431.5	16250
316.2	13854.8	17526	19438.4	16214.6
316.3	13844.2	17518.4	19439	16171.5
316.4	13835.1	17514.8	19437	16158.9
316.5	13828.2	17507.1	19440.2	16190.7
316.6	13823.5	17510.3	19450.8	16188.3
316.7	13821.1	17516.6	19457.8	16176.6
316.8	13821	17511.9	19467.1	16158.3
316.9	13823.1	17508.8	19477.6	16148.9
317	13827.4	17508.9	19487	16144.4
317.1	13833.6	17510.3	19503.8	16126.9
317.2	13841.3	17511.7	19517.2	16145.4
317.3	13850.1	17510.5	19531.6	16140
317.4	13859.1	17507.3	19544.8	16126.4
317.5	13867.6	17495.7	19554	16098.8
317.6	13874.6	17468.1	19543.1	16077.6
317.7	13879.5	17458.4	19531.8	16058.2
317.8	13881.8	17454.5	19533.1	16041.3
317.9	13881.3	17439.8	19529.2	16023.2
318	13877.8	17424.1	19529.5	15996.1
318.1	13871.5	17411.4	19541.3	15971.3
318.2	13863	17396.4	19543.1	15942
318.3	13852.5	17398.1	19534.9	15936.5
318.4	13840.5	17400	19524.8	15911.5
318.5	13827.3	17415	19517.3	15888.8
318.6	13813.1	17448.2	19519.6	15853.2
318.7	13797.9	17466.4	19528.4	15831.5
318.8	13782	17475	19544.8	15822.6
318.9	13765.4	17481.4	19550.4	15815.6
319	13748.2	17499.6	19552.3	15798.7
319.1	13730.4	17526.8	19569.7	15809.9
319.2	13712.1	17539.8	19582.2	15816.2
319.3	13693.2	17547	19583.3	15810.2
319.4	13673.9	17553	19586.2	15814.5
319.5	13654.3	17543.6	19587.7	15833.9
319.6	13634.4	17545.1	19588.6	15862.2
319.7	13614.7	17567.2	19581.7	15878.2
319.8	13595.2	17589.8	19570.9	15904.4
319.9	13576.5	17623.6	19566	15930
320	13558.7	17640.8	19567.3	15965.7
320.1	13542.1	17636.6	19570.3	15991.1
320.2	13526.7	17643.2	19581.4	16011.4
320.3	13512.3	17667.1	19594.8	15999.7
320.4	13498.9	17689.2	19609.8	15969.6
320.5	13486.2	17712.8	19629	15955
320.6	13473.9	17725.6	19645.3	15960.9
320.7	13461.8	17741.5	19656.9	15975.9
320.8	13449.9	17757.3	19675.7	15972.8
320.9	13438	17769.1	19696.6	15947.7
321	13426.3	17788.9	19722.7	15968.1
321.1	13414.8	17804	19739	15964.2
321.2	13403.8	17810	19761.7	15953.6
321.3	13393.8	17830.5	19780.7	15959.8
321.4	13384.8	17833.3	19790.9	15966.8
321.5	13377	17807.2	19802.1	15979.3
321.6	13370.5	17793.4	19806.6	15983.5
321.7	13365.3	17789.7	19803	15998
321.8	13361.4	17792.7	19805.7	16033.3
321.9	13358.9	17794.3	19816	16084.5
322	13357.4	17796	19818.9	16144.5
322.1	13356.6	17800.7	19826.7	16185.6
322.2	13355.8	17810.2	19826.6	16211
322.3	13354.7	17813.1	19818.3	16229
322.4	13352.7	17820.1	19800	16258.1
322.5	13349.6	17808.9	19790.4	16292.4
322.6	13345.3	17806	19795.6	16309.2
322.7	13339.7	17807.3	19802.9	16311.8
322.8	13333.3	17820.1	19816.2	16311.7
322.9	13326.1	17836.2	19843.4	16350.3
323	13318.8	17843.8	19860	16393.6
323.1	13311.5	17851	19877	16413.7
323.2	13304.6	17853.6	19897.8	16439.8
323.3	13298.2	17864.4	19922.9	16502.9
323.4	13292.4	17899	19938.1	16576.1
323.5	13287.2	17923.5	19927.9	16628
323.6	13282.7	17928.1	19904	16659.8
323.7	13278.9	17931.4	19884.4	16698.4
323.8	13275.5	17930.9	19871.6	16728.1
323.9	13272.4	17924.7	19860.2	16732.8
324	13269.4	17921.5	19863.5	16727.5
324.1	13266.4	17903.4	19874.3	16766.6
324.2	13263.5	17894.3	19888.2	16793.9
324.3	13260.6	17886.4	19905.1	16817.7
324.4	13258.1	17866.6	19927.4	16845.2
324.5	13255.9	17837.8	19946	16831.7
324.6	13254.2	17798.1	19958.5	16793.2
324.7	13253.2	17770.6	19964.8	16767.5
324.8	13253	17751.4	19970.4	16720.4
324.9	13253.6	17731.5	19981	16698.9
325	13255	17718	20001.5	16698.6
325.1	13257	17717.7	20013.7	16711.7
325.2	13259.1	17699.4	20025.5	16676.9
325.3	13261.1	17673	20028.7	16627.6
325.4	13262.8	17644.1	20016.9	16604.9
325.5	13263.6	17626.6	19995	16585.9
325.6	13263.2	17612.7	19988	16555.8
325.7	13261.3	17592.7	19988.3	16539.2
325.8	13257.9	17560.1	19981.7	16512.3
325.9	13253	17526	19985.4	16503.9
326	13247.1	17501.9	19991.2	16498.7
326.1	13240.3	17467.4	19999	16487
326.2	13232.9	17432.4	20000.2	16472
326.3	13225.2	17398.4	19996.4	16467.7
326.4	13217.4	17377.2	20003.8	16456.6
326.5	13209.4	17354.6	20012.6	16438.4
326.6	13201.4	17335.8	20016.4	16390.8
326.7	13193	17313.4	20017.1	16359.1
326.8	13183.9	17291.7	20016.4	16325.7
326.9	13173.6	17265.2	20026	16305.5
327	13161.8	17248.5	20036.1	16294.6
327.1	13147.9	17226.1	20037.4	16281.9
327.2	13131.7	17202.5	20029	16250.5
327.3	13112.9	17173.2	20006.9	16187.3
327.4	13091.4	17138.9	19980.1	16131.2
327.5	13067.2	17117.2	19941.3	16096.1
327.6	13040.6	17097.6	19900.8	16050.4
327.7	13012.1	17082.1	19881.5	16021.5
327.8	12982.3	17064.2	19866.4	16000.4
327.9	12952	17034.5	19848.8	15985.4
328	12921.6	17006.9	19836.5	15944.6
328.1	12891.6	16985.8	19815	15903.6
328.2	12862.3	16964.7	19773.3	15861.4
328.3	12834.1	16957.3	19738	15847.2
328.4	12807.2	16948	19706.9	15832.3
328.5	12781.6	16960.2	19686.9	15808.9
328.6	12757	16967.4	19668.4	15800
328.7	12733.2	16970.6	19639.1	15818.6
328.8	12709.8	16972.8	19616.2	15801.4
328.9	12686.6	16985.5	19590	15780.4
329	12663.5	16996.3	19562.4	15754.6
329.1	12640.4	17007.3	19538.2	15755
329.2	12617.3	17001.6	19494.1	15772.8
329.3	12594.3	16984.8	19447.9	15766.3
329.4	12571.5	16969.9	19404.4	15763.7
329.5	12549.3	16967.6	19368	15767.3
329.6	12527.9	16969.9	19337.9	15763.7
329.7	12507.4	16982.6	19306.4	15775.2
329.8	12488	16977.1	19284.9	15779.2
329.9	12469.7	16970.3	19270.8	15793.1
330	12452.5	16959.6	19249.1	15805.8
330.1	12436.1	16952.9	19228	15797.1
330.2	12420.7	16962.6	19212.8	15784
330.3	12405.9	16972.2	19192.4	15754.8
330.4	12392	16981.5	19172	15765.8
330.5	12378.8	16975.7	19160.1	15784.6
330.6	12366.2	16971.9	19144.4	15805.9
330.7	12354.4	16975.3	19127.1	15795.5
330.8	12343.6	16970.1	19120.6	15780.3
330.9	12334	16966.9	19103.4	15773.8
331	12325.5	16958.3	19072.4	15804.8
331.1	12318.1	16936.4	19036	15793.4
331.2	12311.6	16925.1	19012.6	15786.7
331.3	12306.2	16912.2	18988.8	15777.7
331.4	12301.4	16884.9	18967.6	15774
331.5	12296.9	16853	18948.1	15756.1
331.6	12292.2	16838	18930.7	15738.9
331.7	12286.5	16824.6	18915.7	15744.3
331.8	12279.4	16798.8	18899.7	15755.9
331.9	12270.3	16782.1	18886.6	15745.3
332	12258.9	16762.9	18868.8	15723
332.1	12244.8	16747.8	18856.7	15685.2
332.2	12228	16733.8	18838.6	15681.9
332.3	12208.9	16720.7	18820	15701.5
332.4	12187.7	16706.6	18800.6	15701
332.5	12165.1	16690.5	18797.5	15691.1
332.6	12141.5	16688.4	18807.6	15690.4
332.7	12117.5	16677.8	18819.9	15685.5
332.8	12093.7	16672	18832.2	15693.7
332.9	12070.3	16662.2	18832.1	15731.4
333	12047.5	16643.6	18820.8	15725.3
333.1	12025.5	16628.9	18803.7	15736.5
333.2	12004.4	16622.6	18781.9	15765.1
333.3	11984.3	16610	18767	15784
333.4	11965.2	16604.2	18740	15779.7
333.5	11946.9	16580.7	18700.7	15748.8
333.6	11929.1	16554.5	18679.9	15752.5
333.7	11911.7	16540.3	18657.9	15750.2
333.8	11894.8	16515.1	18648.2	15729.9
333.9	11878.4	16495.4	18645.2	15712
334	11862.4	16474.8	18645.8	15687.9
334.1	11847.2	16453.8	18636	15681.5
334.2	11832.9	16440.4	18622	15653.8
334.3	11819.9	16429.8	18607.4	15631.8
334.4	11808.3	16404.5	18589.3	15595.5
334.5	11797.9	16385.5	18576.6	15531.5
334.6	11788.9	16365.3	18566.6	15498.6
334.7	11781.2	16348.2	18564.8	15486
334.8	11774.8	16329.8	18551.6	15492.1
334.9	11769.4	16314.5	18537.4	15506.3
335	11764.8	16305.2	18523.4	15499
335.1	11760.9	16285.8	18505.3	15487.2
335.2	11757.5	16266.2	18483.1	15445.9
335.3	11754.5	16255.9	18447.8	15437
335.4	11751.7	16257.3	18409.5	15434.9
335.5	11749.2	16262.2	18385.4	15398.1
335.6	11746.6	16262.7	18373	15377.8
335.7	11743.9	16262.4	18353.7	15345.9
335.8	11740.9	16252.8	18327.6	15329.6
335.9	11737.3	16227.8	18312.3	15309.7
336	11733	16206.6	18289.4	15291
336.1	11727.6	16186.6	18265	15239.8
336.2	11721	16172.4	18260.6	15203.5
336.3	11712.9	16158	18262.2	15165.8
336.4	11702.8	16146.4	18259.7	15129.9
336.5	11690.8	16132.6	18242.2	15109.8
336.6	11676.6	16118.5	18219.2	15101.5
336.7	11660.4	16107.6	18199.7	15101.5
336.8	11642.2	16101.9	18182	15080.1
336.9	11622.2	16095.6	18169.4	15070.3
337	11600.6	16088.8	18152.8	15050.9
337.1	11577.9	16075.7	18129.9	15001.2
337.2	11554.6	16060.6	18113.9	14966.7
337.3	11531.1	16039.2	18101.1	14938.7
337.4	11507.7	16016.5	18089	14912.9
337.5	11484.8	16003.2	18074	14894.3
337.6	11462.7	15972.4	18073.2	14873.5
337.7	11441.6	15939.7	18081.5	14878
337.8	11421.7	15909.6	18088.6	14860
337.9	11403	15878.9	18089.7	14843.2
338	11385.6	15844.1	18077.7	14813.4
338.1	11369.7	15831.3	18053	14794.6
338.2	11355.1	15817.6	18032.6	14777.7
338.3	11341.7	15817.6	18016.6	14787.4
338.4	11329.3	15817.5	18000.6	14761.9
338.5	11318	15827.8	17984.8	14749.4
338.6	11307.4	15824.9	17969.2	14738
338.7	11297.4	15828.9	17943.8	14705.5
338.8	11287.7	15834	17924.2	14656.4
338.9	11278.2	15836.2	17901	14651.1
339	11268.6	15824	17886.9	14650.3
339.1	11258.8	15805	17878.9	14644.7
339.2	11248.8	15782.8	17864.5	14632.8
339.3	11238.3	15762.6	17859.1	14621.6
339.4	11227.2	15755.6	17859.9	14622.2
339.5	11215.8	15769.2	17853	14616.7
339.6	11204.1	15765.4	17836.6	14642.9
339.7	11192.2	15769.9	17825.5	14681.8
339.8	11180.2	15772.3	17817.2	14709.8
339.9	11168.1	15769.8	17806	14725.8
340	11155.7	15779.5	17785.1	14729.8

## Sheet: Figure 5c
Source data of Figure 5c
Cycle number	Specific capacity-red	Specific capacity-black	Coulombic efficiency-red	Coulombic efficiency-black
1	1532.82	1531.26	0.59094	0.60856
2	1561.07	1507.09	0.93267	0.94767
3	1549.27	1495.27	0.94685	0.96118
4	1185.98	1209.9	0.93019	0.92631
5	1206.06	1201.29	0.99128	0.99038
6	1187.43	1182.81	0.99231	0.99361
7	1160.42	1155.52	0.99188	0.99475
8	1131.41	1132.14	0.99341	0.99597
9	1129.56	1122.4	0.99615	0.99732
10	1136.54	1116	0.99584	0.9978
11	1128.52	1118.14	0.99672	0.99638
12	1132.56	1142.92	0.99671	0.99655
13	1133.67	1105.08	0.9945	0.99774
14	1146.32	1117.27	0.99482	0.99877
15	1100.55	1103.14	0.9969	0.99661
16	1102.24	1131.67	0.99587	0.99706
17	1104.78	1157.58	0.9963	0.9975
18	1107.21	1131.6	0.99767	0.99631
19	1140.64	1160.06	0.99661	0.99742
20	1144.62	1157.87	0.99784	0.99826
21	1137.54	1151.52	0.99659	0.99627
22	1157.58	1143.9	0.99611	0.99657
23	1138.87	1147.1	0.99605	0.99768
24	1130.82	1168.35	0.99615	0.99692
25	1133.33	1154.65	0.99705	0.9961
26	1137.8	1155.31	0.99733	0.99669
27	1165.65	1156.4	0.99615	0.99768
28	1171.15	1184.48	0.99756	0.99705
29	1192.45	1187.69	0.99567	0.99593
30	1182.77	1179.81	0.99554	0.99708
31	1154.81	1173.81	0.99598	0.99685
32	1144.16	1173.02	0.99747	0.99678
33	1161.93	1176.94	0.99665	0.99746
34	1162.64	1189.31	0.99615	0.99679
35	1177.72	1201.64	0.99756	0.99692
36	1193.8	1205.33	0.99708	0.99669
37	1182.58	1203.44	0.99745	0.99417
38	1192.72	1198.23	0.99482	0.99904
39	1165.47	1176.48	0.99662	0.99596
40	1166.11	1212.21	0.99666	0.99777
41	1185.74	1194.27	0.99668	0.99675
42	1196.64	1213.44	0.99654	0.99646
43	1201.89	1184.06	0.99764	0.99524
44	1194.45	1160.48	0.99713	0.99564
45	1210.93	1182.48	0.99576	0.996
46	1189.57	1171.08	0.99589	0.99727
47	1184.6	1214.6	0.99797	0.9987
48	1181.24	1215.75	0.99694	0.99684
49	1187.88	1214.04	0.9966	0.99603
50	1198.18	1193.65	0.99734	0.99638
51	1213.41	1208.9	0.99633	0.99503
52	1206.09	1166.44	0.99664	0.99781
53	1205.54	1170.06	0.9958	0.99608
54	1208.77	1182.62	0.99623	0.99912
55	1204.53	1188.08	0.99695	0.99442
56	1214.24	1187.1	0.99532	0.99851
57	1207.32	1197.21	0.99698	0.99515
58	1209.62	1181.02	0.99646	0.99536
59	1213.79	1157.42	0.99646	0.99708
60	1214.63	1161.46	0.99749	0.99748
61	1209.88	1171.02	0.99672	0.99571
62	1207.14	1177.85	0.99694	0.99853
63	1209.47	1177.62	0.99545	0.99553
64	1212.05	1179.54	0.99781	0.99922
65	1218.57	1162.19	0.99616	0.99421
66	1223.02	1168.83	0.99731	0.99627
67	1223.02	1168.87	0.99677	0.99675
68	1215.15	1162.54	0.9958	0.99662
69	1203.05	1156.52	0.99653	0.9967
70	1205.37	1165.12	0.99709	0.99699
71	1201.11	1166.85	0.99674	0.999
72	1211.21	1163.42	0.99751	0.99473
73	1217.77	1139.16	0.99718	0.99599
74	1225.12	1153.56	0.99719	0.99622
75	1221.93	1148.71	0.99589	0.99723
76	1200.66	1150.69	0.99533	0.99646
77	1209.71	1152.69	0.99728	0.99642
78	1207.46	1140.46	0.99606	0.99687
79	1206.52	1143.02	0.99688	0.99677
80	1211.63	1147.58	0.99749	0.99582
81	1213.38	1138.35	0.99697	0.9979
82	1213.41	1137.33	0.99731	0.99586
83	1208.14	1144.79	0.99676	0.99652
84	1203.52	1146.23	0.99608	0.99647
85	1206.66	1140.77	0.99696	0.99585
86	1207.71	1137.62	0.99681	0.99659
87	1201.87	1128.66	0.99725	0.99579
88	1202.76	1129.58	0.99677	0.99788
89	1207.75	1121.79	0.99708	0.99512
90	1207.8	1124	0.99744	0.99758
91	1211.49	1115.81	0.99652	0.99682
92	1206.3	1124	0.99637	0.99686
93	1207.53	1116.62	0.99619	0.99625
94	1206.87	1134.5	0.99704	0.99558
95	1204.21	1105.46	0.99707	0.99716
96	1208.2	1106.81	0.99624	0.99584
97	1209.04	1099.25	0.99728	0.99726
98	1194.43	1129.33	0.99539	0.99884
99	1182.3	1123.02	0.99842	0.99509
100	1180.22	1111.79	0.99683	0.99589
101	1180.23	1105.94	0.9972	0.99628
102	1188.88	1103.29	0.99623	0.99721
103	1184.77	1104.75	0.99673	0.99733
104	1185.24	1111.96	0.99619	0.9974
105	1194.18	1106.94	0.99685	0.99386
106	1182.32	1097.83	0.99577	0.99571
107	1170.62	1092.04	0.9968	0.99578
108	1173.75	1084.31	0.99734	0.99543
109	1180.06	1074.98	0.9981	0.99616
110	1182.44	1078.94	0.99727	0.99684
111	1179.52	1079.04	0.99616	0.99715
112	1176.63	1074.85	0.99736	0.99702
113	1178.68	1063	0.99769	0.99309
114	1178.21	1042.98	0.99678	0.99461
115	1171.49	1035.94	0.99663	0.99747
116	1165.44	1040.5	0.99697	0.99681
117	1168.23	1039.19	0.99632	0.99609
118	1166.24	1034.71	0.99738	0.99815
119	1171.55	1041.27	0.99706	0.99617
120	1176.61	1039.94	0.99706	0.99537
121	1175.19	1051.69	0.996	0.99601
122	1171.54	1042.67	0.99645	0.99457
123	1171.93	1027.25	0.99665	0.99239
124	1169.44	1010.81	0.99595	0.99751
125	1174.22	1002.94	0.997	0.99665
126	1170.06	999.416	0.99647	0.99647
127	1169.43	993.102	0.99649	0.99862
128	1163.42	992.374	0.99575	0.99534
129	1154.16	980.04	0.99538	0.99534
130	1138.5	978.645	0.99708	0.99766
131	1139.75	975.519	0.9969	0.99653
132	1141.66	968.124	0.99748	0.99708
133	1147.79	972.186	0.99839	0.99465
134	1142.41	966.207	0.99747	0.99616
135	1147.49	963.165	0.99694	0.99722
136	1149.99	960.124	0.99549	0.99691
137	1134.75	958.477	0.9965	0.99552
138	1119.94	949.332	0.99814	0.99663
139	1117.85	943.165	0.99628	0.99595
140	1124.53	945.957	0.99741	0.99668
141	1123.54	945.227	0.99782	0.99622
142	1130.92	936.394	0.99676	0.99811
143	1133.93	937.457	0.99679	0.99604
144	1135.41	928.354	0.99636	0.99642
145	1118.06	937.811	0.99619	0.99628
146	1116.81	921.291	0.99739	0.99509
147	1108.67	914.874	0.997	0.99843
148	1105.13	924.583	0.99737	0.99542
149	1114.52	923.561	0.99702	0.9966
150	1110.79	909.166	0.99758	0.99635
151	1116.72	907.416	0.99669	0.99721
152	1122.59	913.5	0.99668	0.9955
153	1125.45	897.582	1.00596	0.99586
154	1114.83	888.895	0.99795	0.99794
155	1113.16	892.123	1.00887	0.99519
156	1099.42	883.624	0.97687	0.99734
157	1121.91	895.061	1.00223	0.99624
158	1115.89	881.832	0.99646	0.99936
159	1115.49	881.727	0.98565	0.99455
160	1127.99	877.166	0.99304	0.99702
161	1132.35	884.311	1.00612	0.99547
162	1121.5	885.499	1.00019	0.99588
163	1116.71	874.312	0.99795	0.99836
164	1115.06	863.812	0.98911	0.99408
165	1123.59	853.019	0.99963	0.99676
166	1120.28	850.896	1.00151	0.99729
167	1114.45	847.624	1.00076	1.00232
168	1110.48	847.979	1.0019	0.99441
169	1104.63	876.165	0.99382	0.99322
170	1107.54	849.396	1.00113	0.99614
171	1102.34	841.291	0.99981	0.99775
172	1099.02	838.625	0.99304	0.99797
173	1103.18	838.312	0.99232	0.99555
174	1107.36	832.312	1.00152	0.99723
175	1101.1	828.437	1.00134	0.99627
176	1095.67	833.333	0.99905	0.99743
177	1093.17	841.958	0.99924	0.99495
178	1091.1	837.229	0.9945	0.99576
179	1094.04	832.478	0.99246	0.99788
180	1097.79	828.645	0.9953	0.99545
181	1098.62	830.27	1.00229	0.99647
182	1091.75	816.916	1.01553	0.99763
183	1071.51	825.416	1.00705	0.99583
184	1060.89	810.625	0.9798	0.99879
185	1080.05	813.895	1.00097	0.99432
186	1075.89	800.541	0.98531	0.9986
187	1089.01	793.875	1.00173	0.99817
188	1084.03	798.771	0.99751	0.99561
189	1081.97	789.249	0.99067	0.99655
190	1087.79	786.562	1.01576	0.99849
191	1065.68	801.916	0.99224	0.9947
192	1070.26	797.312	0.99247	0.99514
193	1074.23	796.437	1.00213	0.99557
194	1066.76	782.896	0.97974	0.99716
195	1085.31	778.812	1.00057	0.99853
196	1080.77	797.729	0.99676	0.99429
197	1080.35	764.187	1.00451	0.99712
198	1071.93	775.354	1.00863	0.99673
199	1058.6	766.958	1.00933	0.99859
200	1045.48	768.187	0.98489	0.99638
201	1058.82	762.916	0.99084	0.99671
202	1064.65	763.541	0.99669	0.99679
203	1065.29	762.875	0.99109	0.99779
204	1069.89	749.833	1.02742	0.99753
205	1035.48	754.75	1.0149	0.99686
206	1031.54	753.541	0.99159	0.99488
207	1038	746.187	0.99204	0.99869
208	1045.7	777.312	0.99347	0.99512
209	1042.16	748.728	0.99266	0.99521
210	1049.04	740.854	0.99408	0.99832
211	1021.34	747.437	0.99473	0.99592
212	1004.67	737.354	0.99669	0.99586
213	1016.34	743.125	0.99551	0.99656
214	1011.55	741.104	0.99488	0.99577
215	1005.09	745.27	0.9969	0.99835
216	1008.01	757	0.99609	0.99534
217	1018.65	763.25	0.99574	0.99641
218	1021.76	769.604	0.99492	0.99322
219	989.471	755.916	0.99685	0.99367
220	974.06	743.541	0.99659	0.99512
221	970.104	715.312	0.99743	0.99869
222	977.6	720.5	0.99724	0.99879
223	968.644	717.937	0.99679	0.99633
224	986.972	711.438	0.9958	0.99714
225	974.892	706.77	0.99723	0.99776
226	992.387	702.625	0.99686	0.99566
227	991.137	697.999	0.99498	0.99747
228	980.099	685.75	0.99725	0.99863
229	970.519	689.145	0.99722	0.99756
230	968.853	691.083	0.99636	0.99732
231	979.476	696.978	0.99682	0.99518
232	976.142	688.562	0.99702	0.99713
233	968.436	687.791	0.997	0.99988
234	976.975	684.812	0.9983	0.99818
235	972.185	706.395	0.99595	0.99094
236	974.476	685.791	0.99893	0.99501
237	972.394	683.999	0.9968	0.99606
238	977.6	671.896	0.99724	0.99994
239	976.35	667.062	0.99702	0.99717
240	981.147	666.333	0.99662	0.99769
241	984.681	673.791	0.99662	0.99615
242	971.768	665.687	0.99637	0.99542
243	967.603	674.312	0.99785	0.99704
244	967.395	670.771	0.99507	0.99586
245	961.98	662.02	0.99719	0.99652
246	961.773	652	0.99719	0.99799
247	964.067	655.624	0.99828	0.99693
248	956.776	655.645	0.99761	0.99592
249	971.15	652.478	0.99679	0.99634
250	967.187	647.875	0.99742	0.99804
251	961.563	639.895	0.99655	0.99971
252	958.439	652.875	0.99826	0.99514
253	946.36	652.375	0.99649	0.99514
254	953.235	646.542	0.99804	0.99653
255	938.657	643.437	0.99757	0.9961
256	949.069	643.333	0.99672	0.99552
257	941.78	642.395	0.99692	0.9977
258	944.498	633.729	0.99715	0.99715
259	936.993	632.207	0.99756	0.99668
260	932.2	630.062	0.99755	0.99674
261	933.864	637.479	0.99622	0.99642
262	923.034	631.833	0.99887	0.99603
263	925.533	633.999	0.99574	0.99682
264	915.12	623.312	0.99841	0.99581
265	912.415	620.749	0.99727	0.99816
266	911.999	615.708	0.9975	0.99821
267	927.256	615.145	0.99848	0.99656
268	928.868	619.458	0.9935	0.99591
269	918.682	615.562	0.99798	0.99626
270	903.044	613.271	0.99747	1.00007
271	899.085	626.375	0.99677	0.99625
272	907.211	631.333	0.9968	0.99452
273	898.878	624.562	0.99653	0.99459
274	890.549	617.75	0.99767	0.99567
275	889.722	610.166	0.99791	0.99592
276	896.178	604.812	0.99653	0.99646
277	897.441	593.708	0.99723	0.9979
278	881.174	597.25	0.99741	0.99711
279	871.801	598.666	0.99738	0.9975
280	883.88	599.479	0.99718	0.9973
281	873.675	593.27	0.99667	0.99622
282	873.055	589.291	0.99715	0.99634
283	875.765	588.729	0.99669	0.99823
284	877.048	588	0.9991	0.99689
285	869.724	586.604	0.99666	0.99643
286	875.77	582.917	0.99787	0.99797
287	865.971	580.291	0.99688	0.99599
288	858.473	580.021	0.99662	0.99749
289	862.846	578.895	0.99735	0.99634
290	860.763	586.479	0.99735	0.9966
291	860.347	576.145	0.99686	0.99654
292	850.766	587.937	0.9978	0.99605
293	849.102	572.479	0.99634	0.99684
294	850.145	567.583	0.99805	0.99569
295	865.368	567.27	0.99786	0.99817
296	868.499	578.562	0.99833	0.99402
297	858.907	565.874	0.99614	0.99578
298	865.358	564	0.99736	0.99823
299	857.014	561.104	0.99854	0.99915
300	848.684	556.25	0.99755	0.99471

## Sheet: Figure 5f
State of charge-black	Swelling ratio-black	State of charge-red	Swelling ratio-red
0	0	0	0
1.38889	0.0093	1.23456	0.0041
2.77778	0.014	2.46912	0.0062
4.16667	0.0186	3.70368	0.0082
5.55556	0.0186	4.93824	0.0103
6.94444	0.0233	6.1728	0.0103
8.33333	0.0326	7.40736	0.0123
9.72222	0.0372	8.64192	0.0144
11.1111	0.0419	9.87648	0.0165
12.5	0.0465	11.111	0.0185
13.8889	0.0512	12.3456	0.0206
15.2778	0.0605	13.5802	0.0247
16.6667	0.0698	14.8147	0.0267
18.0556	0.0698	16.0493	0.0288
19.4444	0.0791	17.2838	0.0309
20.8333	0.0837	18.5184	0.0329
22.2222	0.093	19.753	0.035
23.6111	0.0977	20.9875	0.037
25	0.107	22.2221	0.0391
26.3889	0.1163	23.4566	0.0412
27.7778	0.1209	24.6912	0.0432
29.1667	0.1302	25.9258	0.0473
30.5556	0.1395	27.1603	0.0494
31.9444	0.1535	28.3949	0.0535
33.3333	0.1674	29.6294	0.0576
34.7222	0.1814	30.864	0.0597
36.1111	0.1814	32.0986	0.0638
37.5	0.1907	33.3331	0.0679
38.8889	0.2	34.5677	0.072
40.2778	0.214	35.8022	0.0761
41.6667	0.2233	37.0368	0.0802
43.0555	0.2372	38.2714	0.0844
44.4444	0.2465	39.5059	0.0885
45.8333	0.2605	40.7405	0.0926
47.2222	0.2698	41.975	0.0967
48.6111	0.2884	43.2096	0.0988
50	0.293	44.4442	0.1049
51.3889	0.3116	45.6787	0.1111
52.7778	0.3256	46.9133	0.1152
54.1667	0.3302	48.1478	0.1214
55.5555	0.3535	49.3824	0.1255
56.9444	0.3674	50.617	0.1317
58.3333	0.3814	51.8515	0.1379
59.7222	0.3953	53.0861	0.142
61.1111	0.414	54.3206	0.1502
62.5	0.4326	55.5552	0.1543
63.8889	0.4512	56.7898	0.1605
65.2778	0.4698	58.0243	0.1667
66.6667	0.4884	59.2589	0.1728
68.0555	0.507	60.4934	0.179
69.4444	0.5256	61.728	0.1852
70.8333	0.5535	62.9626	0.1914
72.2222	0.5767	64.1971	0.1975
73.6111	0.5767	65.4317	0.2058
75	0.5953	66.6662	0.2119
76.3889	0.6093	67.9008	0.2181
77.7778	0.6186	69.1354	0.2243
79.1667	0.6279	70.3699	0.2325
80.5555	0.6326	71.6045	0.2387
81.9444	0.6419	72.839	0.2449
83.3333	0.6512	74.0736	0.251
84.7222	0.6651	75.3082	0.2593
86.1111	0.6744	76.5427	0.2654
87.5	0.6837	77.7773	0.2695
88.8889	0.6977	79.0118	0.2757
90.2778	0.707	80.2464	0.284
91.6667	0.7209	81.481	0.2901
93.0555	0.7302	82.7155	0.2963
94.4444	0.7442	83.9501	0.3025
95.8333	0.7535	85.1846	0.3107
97.2222	0.7674	86.4192	0.3169
98.6111	0.7767	87.6538	0.321
100	0.7814	88.8883	0.3272
96.875	0.7767	90.1229	0.3333
93.75	0.7395	91.3574	0.3374
90.625	0.7023	92.592	0.3416
87.5	0.6698	93.8266	0.3457
84.375	0.6512	95.0611	0.3477
81.25	0.6372	96.2957	0.3519
78.125	0.6233	97.5302	0.3539
75	0.614	98.7648	0.358
71.875	0.6047	100	0.3601
68.75	0.5953	96.2963	0.358
65.625	0.586	92.5926	0.358
62.5	0.5814	88.8889	0.356
59.375	0.5767	85.1852	0.3539
56.25	0.5721	81.4815	0.3436
53.125	0.5674	77.7778	0.3354
50	0.5628	74.0741	0.3272
46.875	0.5581	70.3704	0.3148
43.75	0.5581	66.6667	0.3025
40.625	0.5535	62.963	0.2922
37.5	0.5535	59.2593	0.2819
34.375	0.5535	55.5556	0.2737
31.25	0.5488	51.8519	0.2654
28.125	0.5488	48.1482	0.2572
25	0.5488	44.4445	0.2469
21.875	0.5488	40.7408	0.2407
18.75	0.5442	37.0371	0.2325
15.625	0.5442	33.3334	0.2243
12.5	0.5442	29.6297	0.2181
9.375	0.5442	25.926	0.2099
6.25	0.5442	22.2223	0.2058
3.125	0.5442	18.5186	0.1975
0	0.5395	14.8149	0.1893
3.4482	0.5442	11.1112	0.1831
6.8964	0.5442	7.4075	0.177
10.3446	0.5442	3.7038	0.1728
13.7928	0.5442	0	0.1708
17.241	0.5488	3.7037	0.1728
20.6892	0.5488	7.4074	0.177
24.1374	0.5488	11.1111	0.1811
27.5856	0.5535	14.8148	0.1872
31.0338	0.5535	18.5185	0.1914
34.482	0.5581	22.2222	0.1975
37.9302	0.5628	25.9259	0.2037
41.3784	0.5628	29.6296	0.2099
44.8266	0.5674	33.3333	0.2181
48.2748	0.5721	37.037	0.2243
51.723	0.5814	40.7407	0.2325
55.1712	0.586	44.4444	0.2387
58.6194	0.5907	48.1481	0.2469
62.0676	0.5953	51.8518	0.2551
65.5158	0.6047	55.5555	0.2654
68.964	0.614	59.2592	0.2737
72.4122	0.6186	62.9629	0.284
75.8604	0.6279	66.6666	0.2942
79.3086	0.6372	70.3703	0.3025
82.7568	0.6419	74.074	0.3148
86.205	0.6512	77.7777	0.3251
89.6532	0.6605	81.4814	0.3333
93.1014	0.6698	85.1851	0.3416
96.5496	0.6837	88.8888	0.3477
100	0.6884	92.5925	0.3519
96.6667	0.6837	96.2962	0.356
93.3334	0.6698	100	0.358
90.0001	0.6558	95.8333	0.358
86.6668	0.6465	91.6667	0.356
83.3335	0.6372	87.5	0.3519
80.0002	0.6279	83.3333	0.3457
76.6669	0.6233	79.1667	0.3374
73.3336	0.6186	75	0.3313
70.0003	0.614	70.8333	0.321
66.667	0.6093	66.6667	0.3107
63.3337	0.6047	62.5	0.3004
60.0004	0.6	58.3333	0.2942
56.6671	0.6	54.1667	0.284
53.3338	0.5953	50	0.2757
50.0005	0.5953	45.8333	0.2695
46.6672	0.5907	41.6667	0.2613
43.3339	0.5907	37.5	0.2531
40.0006	0.586	33.3333	0.2469
36.6673	0.586	29.1667	0.2387
33.334	0.586	25	0.2305
30.0007	0.586	20.8333	0.2222
26.6674	0.586	16.6667	0.216
23.3341	0.5814	12.5	0.2078
20.0008	0.5814	8.33335	0.2016
16.6675	0.5814	4.16668	0.1975
13.3342	0.5814	0	0.1934
10.0009	0.5767	4	0.1955
6.6676	0.5767	8	0.2016
3.3343	0.5767	12	0.2058
0	0.5767	16	0.2119
4	0.5814	20	0.216
8	0.5767	24	0.2222
12	0.5767	28	0.2284
16	0.5767	32	0.2346
20	0.5814	36	0.2428
24	0.5814	40	0.249
28	0.5814	44	0.2551
32	0.5814	48	0.2613
36	0.5814	52	0.2695
40	0.586	56	0.2798
44	0.586	60	0.2901
48	0.5907	64	0.2984
52	0.5907	68	0.3086
56	0.5953	72	0.3189
60	0.6	76	0.3292
64	0.6047	80	0.3395
68	0.6093	84	0.3477
72	0.614	88	0.3539
76	0.6233	92	0.358
80	0.6279	96	0.3621
84	0.6372	100	0.3642
88	0.6465	95.8333	0.3601
92	0.6558	91.6667	0.3601
96	0.6651	87.5	0.358
100	0.6698	83.3334	0.3519
96.1538	0.6651	79.1667	0.3416
92.3077	0.6558	75	0.3333
88.4615	0.6465	70.8334	0.3189
84.6154	0.6372	66.6667	0.3086
80.7693	0.6326	62.5001	0.3004
76.9231	0.6233	58.3334	0.2901
73.077	0.6186	54.1667	0.284
69.2308	0.614	50.0001	0.2757
65.3846	0.6093	45.8334	0.2695
61.5385	0.6047	41.6668	0.2593
57.6924	0.6	37.5001	0.2531
53.8462	0.5953	33.3334	0.2469
50	0.5953	29.1668	0.2407
46.1539	0.5953	25.0001	0.2305
42.3078	0.5953	20.8335	0.2243
38.4616	0.5953	16.6668	0.216
34.6155	0.5907	12.5001	0.2099
30.7693	0.5907	8.33348	0.2016
26.9231	0.586	4.16682	0.1996
23.077	0.586	0	0.1975
19.2309	0.586
15.3847	0.586
11.5385	0.586
7.6924	0.5814
3.84625	0.5767
0	0.5814
